# Supplementary material for: Life cycle assessment of edible insects (Protaetia brevitarsis seulensis larvae) as a future protein and fat source
Source: Sci Rep. 2021 Jul 7;11:14030. doi: 10.1038/s41598-021-93284-8 (PMC8263613; doi:10.1038/s41598-021-93284-8)
Supplement: Supplementary file 2 — Supplementary Information 2. [file 41598_2021_93284_MOESM2_ESM.xlsx]

## Sheet: Sheet1
The inventory of cradle to farm gate emissions for one kg PBS insect production
Calculation:	Analyze
Results:	Inventory
Product:	1 kg Edible insects
Method:	IMPACT 2002+ V2.15 / IMPACT 2002+
Indicator:	Inventory
Compartment:	All compartments
Per sub-compartment:	No
Default units:	No
Exclude infrastructure processes:	No
Exclude long-term emissions:	No
Sorted on item:	Substance
Sort order:	Ascending
No	Substance	Compartment	Unit	Total	Edible insects	Transport, freight, lorry 16-32 metric ton, EURO3 {GLO}| market for | APOS, S	Electricity, high voltage {KR}| market for | APOS, S	Compost {CH}| treatment of biowaste, composting | APOS, S
1	1-Butanol	Air	ng	-626.314	0	1.90051	9.22002	-637.434
2	1-Butanol	Water	µg	-4.32807	0	0.809308	0.94593	-6.0833
3	1-Pentanol	Air	µg	-1.74058	0	0.0001561	0.00199174	-1.74273
4	1-Pentanol	Water	µg	-4.17743	0	0.000374643	0.00478022	-4.18259
5	1-Pentene	Air	µg	-1.3724	0	0.000477255	0.00313008	-1.37601
6	1-Pentene	Water	µg	-3.15681	0	0.000283111	0.00361233	-3.16071
7	1-Propanol	Air	µg	46.8733	0	23.2579	57.3439	-33.7286
8	1-Propanol	Water	µg	-5.61629	0	0.000612774	0.00344274	-5.62034
9	1,3-Dioxolan-2-one	Water	µg	3.3048	0	1.49687	1.80793	0
10	1,4-Butanediol	Air	ng	-713.964	0	2.98708	5.17815	-722.129
11	1,4-Butanediol	Water	µg	-1.64189	0	0.00647426	0.0108947	-1.65926
12	2-Aminopropanol	Air	µg	-2.0234	0	0.000120678	0.00161978	-2.02514
13	2-Aminopropanol	Water	µg	-4.88662	0	0.000291423	0.00392047	-4.89083
14	2-Butene, 2-methyl-	Air	pg	-830.828	0	1.48552	5.30511	-837.619
15	2-Butene, 2-methyl-	Water	ng	-1.99402	0	0.0035653	0.0127325	-2.01031
16	2-Chlorobenzaldehyde	Water	pg	878.969	0	248.396	630.573	0
17	2-Methyl-1-propanol	Air	µg	-2.36818	0	0.00030649	0.00324636	-2.37173
18	2-Methyl-1-propanol	Water	µg	-5.68355	0	0.000735564	0.00779115	-5.69208
19	2-Methyl-4-chlorophenoxyacetic acid	Air	ng	-18.0154	0	0.00980393	0.41599	-18.4412
20	2-Methyl-4-chlorophenoxyacetic acid	Water	ng	-41.9098	0	0.0228233	0.966441	-42.8991
21	2-Methyl-4-chlorophenoxyacetic acid	Soil	µg	-275.396	0	0.0135848	0.689207	-276.099
22	2-Nitrobenzoic acid	Air	ng	-527.838	0	0.11324	1.24646	-529.197
23	2-Propanol	Air	µg	-850.405	0	28.9762	39.4432	-918.825
24	2-Propanol	Water	µg	-4.30064	0	0.200176	0.633372	-5.13419
25	2,4-D	Air	µg	-16.3209	0	0.0279084	0.0290836	-16.3779
26	2,4-D	Soil	mg	-2.06412	0	0.00188243	0.00264912	-2.06865
27	2,4-D amines	Water	ng	-57.3831	0	0.0304371	0	-57.4135
28	2,4-D amines	Soil	µg	-1.83376	0	0.00097266	0	-1.83473
29	2,4-D ester	Air	ng	-104.893	0	0.0569302	2.43463	-107.385
30	2,4-D ester	Water	ng	-12.3405	0	0.006697	0.286427	-12.6336
31	2,4-D ester	Soil	ng	-481.968	0	0.261562	11.1866	-493.416
32	2,4-D, dimethylamine salt	Air	ng	-8.98532	0	0.00487659	0.208553	-9.19875
33	2,4-D, dimethylamine salt	Water	ng	1.30168	0	0	1.30168	0
34	2,4-D, dimethylamine salt	Soil	ng	41.5968	0	0	41.5968	0
35	2,4-di-tert-butylphenol	Water	ng	3.28154	0	1.12061	2.16093	0
36	4-Methyl-2-pentanol	Water	pg	135.675	0	0.00249833	135.702	-0.0289921
37	4-Methyl-2-pentanone	Air	ng	3.71447	0	0.0179096	3.9044	-0.207838
38	4-Methyl-2-pentanone	Water	ng	697.645	0	5.67278	722.691	-30.7188
39	Abamectin	Soil	µg	-4.63972	0	0.000158173	0.00593344	-4.64581
40	Acenaphthene	Air	µg	-134.755	0	0.0198149	0.444419	-135.219
41	Acenaphthene	Water	µg	-107.816	0	0.0411219	0.32247	-108.179
42	Acenaphthylene	Air	pg	435.489	0	389.341	883.198	-837.05
43	Acenaphthylene	Water	ng	-295.584	0	1.65025	1.59482	-298.829
44	Acephate	Air	µg	-1.73481	0	0.00296649	0.00309141	-1.74087
45	Acephate	Soil	µg	-855.931	0	0.0341777	0.893612	-856.859
46	Acetaldehyde	Air	mg	-1.31622	0	3.00356	0.352604	-4.67238
47	Acetaldehyde	Water	µg	-220.998	0	3.06914	3.71374	-227.781
48	Acetamide	Air	ng	-427.05	0	0.730249	0.760999	-428.542
49	Acetamide	Soil	µg	-96.6173	0	0.00483572	0.0130919	-96.6352
50	Acetamiprid	Soil	µg	-231.139	0	0.00785622	0.148481	-231.296
51	Acetic acid	Air	mg	-12.8752	0	0.0824286	1.89336	-14.851
52	Acetic acid	Water	µg	-791.153	0	6.3463	4.4479	-801.947
53	Acetochlor	Soil	µg	-71.6224	0	0.0512938	2.78341	-74.4571
54	Acetone	Air	mg	-3.70139	0	0.0641394	0.587171	-4.3527
55	Acetone	Water	µg	-8.50746	0	0.0493594	5.40843	-13.9653
56	Acetonitrile	Air	mg	-1.23045	0	0.000730715	0.00170476	-1.23288
57	Acetonitrile	Water	ng	-567.17	0	0.145238	0.715979	-568.031
58	Acetyl chloride	Water	µg	-3.28163	0	0.000294305	0.00375516	-3.28568
59	Acidity, unspecified	Water	µg	29.0169	0	5.24806	38.353	-14.5842
60	Acifluorfen	Air	ng	-238.145	0	0.407223	0.424371	-238.976
61	Acifluorfen	Soil	ng	-10.2081	0	0.0174557	0.0181908	-10.2438
62	Aclonifen	Soil	ng	-3.52826	0	0.989482	0.778694	-5.29643
63	Acrinathrin	Soil	pg	213.616	0	11.9416	201.674	0
64	Acrolein	Air	mg	1.1502	0	1.14606	0.0377248	-0.0335881
65	Acrolein	Water	ng	1.97979	0	0	1.97979	0
66	Acrylate	Water	ng	423.037	0	347.482	77.4822	-1.92796
67	Acrylic acid	Air	ng	178.741	0	146.818	32.7378	-0.814601
68	Acrylonitrile	Air	ng	20.3506	0	6.22528	14.1253	0
69	Acrylonitrile	Water	pg	488.329	0	149.38	338.949	0
70	Actinides, radioactive, unspecified	Air	mBq	200.357	0	1.97309	205.765	-7.3809
71	Actinides, radioactive, unspecified	Water	mBq	24.659	0	0.0884877	24.8557	-0.285142
72	Aerosols, radioactive, unspecified	Air	µBq	-116.597	0	16.8951	242.137	-375.63
73	Alachlor	Air	µg	-1.6853	0	0.00288184	0.00300319	-1.69118
74	Alachlor	Soil	µg	-7.57919	0	0.0116521	0.110486	-7.70132
75	Aldehydes, unspecified	Air	µg	96.818	0	1.97753	105.328	-10.488
76	Aldicarb	Soil	mg	-2.32708	0	9.59811e-05	0.000111678	-2.32728
77	Aldrin	Soil	µg	-3.34148	0	0.189391	3.88808	-7.41895
78	Allyl chloride	Water	ng	-182.985	0	1.6876	4.66968	-189.343
79	Alpha-cypermethrin	Soil	µg	-3.9347	0	0.000133938	0.063527	-3.99836
80	Aluminium	Raw	mg	46.2087	0	117.425	162.276	-233.492
81	Aluminium	Air	mg	76.5837	0	3.09181	110.97	-37.4776
82	Aluminium	Water	g	3.58344	0	0.0715599	3.97324	-0.461359
83	Aluminium	Soil	mg	7.12459	0	2.22673	5.83996	-0.942089
84	Aluminium hydroxide	Water	ng	5.19868	0	1.10612	4.09256	0
85	Ametryn	Soil	µg	-82.0545	0	0.00275134	0.0810022	-82.1383
86	Amidosulfuron	Soil	ng	-4.57923	0	0.00233654	0.127895	-4.70946
87	Amine oxide	Air	ng	3.43953	0	1.08814	2.35139	0
88	Ammonia	Air	mg	-412.872	0	3.75266	90.2517	-506.876
89	Ammonia	Soil	ng	24.2631	0	0	24.2631	0
90	Ammonium carbonate	Air	µg	-27.1665	0	0.0113991	0.340591	-27.5185
91	Ammonium sulfate	Water	pg	233.33	0	0	233.33	0
92	Ammonium, ion	Water	mg	2.74675	0	0.744328	7.68034	-5.67792
93	Anhydrite	Raw	µg	-5.82716	0	2.67064	1.75387	-10.2517
94	Aniline	Air	µg	-10.8355	0	0.000928762	0.0130599	-10.8495
95	Aniline	Water	µg	-25.8346	0	0.00266643	0.393851	-26.2311
96	Anthracene	Air	pg	0.235011	0	0.00185665	0.233154	0
97	Anthracene	Water	µg	-22.9554	0	0.00328108	0.0661276	-23.0249
98	Anthranilic acid	Air	ng	-387.353	0	0.0868371	0.945409	-388.385
99	Anthraquinone	Soil	µg	-1.36727	0	0.000832719	0.0233281	-1.39143
100	Antimony	Raw	ng	124.467	0	0	124.467	0
101	Antimony	Air	mg	4.80064	0	5.00006	0.111395	-0.310819
102	Antimony	Water	mg	0.81706	0	0.0758081	1.08679	-0.345535
103	Antimony	Soil	µg	1.47216	0	0.573708	0.933469	-0.0350163
104	Antimony-122	Water	µBq	570.278	0	2.12835	803.469	-235.319
105	Antimony-124	Air	nBq	299.965	0	3.03728	426.481	-129.554
106	Antimony-124	Water	Bq	-3.39639	0	0.00521312	3.13963	-6.54123
107	Antimony-125	Air	µBq	14.7616	0	0.0550923	20.7978	-6.09122
108	Antimony-125	Water	mBq	26.3341	0	0.110017	37.1053	-10.8811
109	AOX, Adsorbable Organic Halogen as Cl	Water	µg	-333.307	0	18.006	31.0034	-382.316
110	Argon	Raw	mg	-12.3478	0	8.91079	0	-21.2586
111	Argon-40	Raw	mg	34.3443	0	0	34.3443	0
112	Argon-40	Air	mg	0.796713	0	1.27212	1.77563	-2.25104
113	Argon-41	Air	mBq	-15.7185	0	8.77562	6.46546	-30.9596
114	Arsenic	Air	µg	130.872	0	21.5676	230.815	-121.511
115	Arsenic	Water	mg	6.52005	0	0.241922	7.60128	-1.32315
116	Arsenic	Soil	µg	2.84297	0	1.96656	1.81114	-0.934725
117	Arsine	Air	pg	2.08367	0	1.7115	0.381627	-0.00945332
118	Asulam	Soil	ng	-681.775	0	0.280636	6.02631	-688.082
119	Atrazine	Air	µg	-1.5387	0	0.00233148	0.0040887	-1.54512
120	Atrazine	Water	µg	-1.16035	0	0.000293603	0.00966544	-1.1703
121	Atrazine	Soil	µg	-158.331	0	0.313291	7.82767	-166.472
122	Azadirachtin	Soil	µg	1.23823	0	0	1.23823	0
123	Azinphos-methyl	Soil	µg	-2.28772	0	7.69717e-05	0.00733291	-2.29513
124	Azoxystrobin	Air	ng	-788.09	0	1.34762	1.40437	-790.842
125	Azoxystrobin	Soil	µg	-612.861	0	0.0813652	2.05431	-614.996
126	Barite	Raw	mg	239.771	0	329.769	0	-89.9984
127	Barite	Water	mg	15.384	0	6.52703	11.313	-2.45604
128	Barium	Raw	mg	301.366	0	0	301.366	0
129	Barium	Air	mg	2.60036	0	1.949	0.901998	-0.250638
130	Barium	Water	mg	89.9752	0	4.33179	91.0714	-5.42799
131	Barium	Soil	mg	1.71967	0	1.0669	0.932692	-0.279928
132	Barium-140	Air	µBq	0.4724	0	1.65318	3.98852	-5.1693
133	Barium-140	Water	µBq	0.708894	0	4.29988	9.64558	-13.2366
134	Barium sulfide	Water	ng	6.4502	0	1.07983	5.37036	0
135	Basalt	Raw	mg	35.3759	0	18.8021	45.7991	-29.2253
136	Benfluralin	Soil	µg	-556.197	0	0.0186453	0.331708	-556.548
137	Benomyl	Soil	ng	-2.83046	0	0.410513	0.624433	-3.86541
138	Bensulfuron methyl ester	Soil	ng	-3.27155	0	0.00770218	0.00862505	-3.28787
139	Bentazone	Air	ng	-731.493	0	1.27095	1.49047	-734.254
140	Bentazone	Water	ng	-21.2066	0	0.177706	1.35285	-22.7371
141	Bentazone	Soil	ng	-747.067	0	5.6438	40.7578	-793.468
142	Benzal chloride	Air	pg	466.597	0	135.19	339.547	-8.14006
143	Benzal chloride	Water	ng	1.12049	0	0.321833	0.798653	0
144	Benzaldehyde	Air	µg	862.305	0	886.937	9.24051	-33.8729
145	Benzaldehyde	Water	pg	367.295	0	105.497	261.798	0
146	Benzene	Air	mg	6.50715	0	1.60291	11.5146	-6.61033
147	Benzene	Water	mg	-0.521522	0	0.34997	0.46972	-1.34121
148	Benzene, 1-methyl-2-nitro-	Air	ng	-455.799	0	0.0977845	1.07634	-456.973
149	Benzene, 1,2-dichloro-	Air	µg	-6.53622	0	0.000948298	0.00847041	-6.54564
150	Benzene, 1,2-dichloro-	Water	µg	-294.184	0	11.8074	18.0279	-324.019
151	Benzene, chloro-	Water	µg	-519.277	0	17.2854	27.3637	-563.926
152	Benzene, ethyl-	Air	µg	-58.0702	0	113.003	67.4044	-238.478
153	Benzene, ethyl-	Water	µg	136.683	0	99.3299	61.1665	-23.8135
154	Benzene, hexachloro-	Air	ng	14.376	0	25.7852	18.216	-29.6252
155	Benzene, hexachloro-	Water	pg	0.648037	0	0	0.648037	0
156	Benzene, pentachloro-	Air	ng	-8.46897	0	0.0734467	2.36499	-10.9074
157	Benzene, pentachloro-	Water	pg	1.06338	0	0	1.06338	0
158	Benzene, pentachloronitro-	Soil	µg	-23.5813	0	0.000793409	0.0755862	-23.6577
159	Benzo(a)anthracene	Air	pg	7.91228	0	7.51568	16.5631	-16.1666
160	Benzo(a)anthracene	Water	ng	-86.6243	0	0.0123815	0.249538	-86.8863
161	Benzo(a)pyrene	Air	µg	55.1542	0	6.5477	61.6636	-13.0571
162	Benzo(a)pyrene	Water	ng	-10.5249	0	0.00150435	0.0303189	-10.5567
163	Benzo(b)fluoranthene	Air	pg	9.16703	0	8.8876	19.4003	-19.1208
164	Benzo(b)fluoranthene	Water	ng	-10.265	0	0.0014672	0.0295703	-10.296
165	Benzo(g,h,i)perylene	Air	pg	0.651931	0	0.548025	1.28148	-1.17758
166	Benzo(g,h,i)perylene	Water	ng	-1.44446	0	0.000206461	0.00416105	-1.44883
167	Benzo(k)fluoranthene	Air	pg	6.62699	0	6.42728	14.0274	-13.8277
168	Benzo(k)fluoranthene	Water	ng	-4.82931	0	0.000690266	0.0139118	-4.84391
169	Beryllium	Air	µg	2.06395	0	0.109809	3.65602	-1.70188
170	Beryllium	Water	mg	1.97153	0	0.043344	2.12893	-0.20074
171	Beryllium	Soil	ng	110.396	0	0	110.396	0
172	Bicarbonate, ion	Water	ng	33.0495	0	9.47805	23.5715	0
173	Bifenox	Soil	ng	-409.784	0	0.243544	7.08955	-417.117
174	Bifenthrin	Soil	ng	-262.405	0	0.1869	8.70912	-271.301
175	Bisphenol A	Water	pg	600.382	0	600.382	0	0
176	Bitertanol	Soil	ng	-134.151	0	0.0830698	2.26668	-136.5
177	BOD5, Biological Oxygen Demand	Water	g	-1.51546	0	0.833272	0.752266	-3.10099
178	Borate	Water	µg	-347.478	0	0.182448	0.573766	-348.234
179	Borax	Raw	mg	-0.948629	0	0.018153	0.271554	-1.23834
180	Boric acid	Air	pg	-0.178168	0	0.0910685	0.233652	-0.502889
181	Boron	Air	mg	5.87134	0	0.118334	6.56408	-0.81107
182	Boron	Water	mg	5.92741	0	3.8673	23.7838	-21.7237
183	Boron	Soil	µg	17.5764	0	21.4677	22.175	-26.0662
184	Boron trifluoride	Air	ng	-1.17003	0	0.617062	1.58262	-3.36971
185	Boscalid	Soil	µg	-168.687	0	0.00567069	0.100504	-168.793
186	Bromacil	Soil	µg	-164.173	0	0.00550268	0.0979008	-164.277
187	Bromate	Water	µg	-9.32354	0	11.858	40.5757	-61.7572
188	Bromide	Water	mg	-20.3488	0	0.00230684	0.0267278	-20.3778
189	Bromine	Raw	mg	-24.0823	0	0.00290021	0.0329664	-24.1182
190	Bromine	Air	mg	3.72639	0	0.0400241	3.8424	-0.156034
191	Bromine	Water	mg	40.8893	0	3.30054	40.1684	-2.57966
192	Bromine	Soil	µg	6.08021	0	5.73522	0.692376	-0.347378
193	Bromopropane	Air	ng	4.98651	0	1.43226	3.55425	0
194	Bromopropane	Water	pg	176.352	0	50.653	125.699	0
195	Bromoxynil	Air	ng	-10.0971	0	0.00550518	0.232252	-10.3349
196	Bromoxynil	Water	ng	-62.6065	0	0.0339864	1.45253	-64.093
197	Bromoxynil	Soil	µg	-3.73099	0	0.00233403	0.324013	-4.05734
198	Bromuconazole	Soil	ng	-6.53946	0	0.00332117	0.122314	-6.6651
199	Buprofezin	Soil	µg	-3.87278	0	0.000132965	0.0148829	-3.8878
200	Butadiene	Air	µg	-2.56729	0	0.00017502	0.00199866	-2.56946
201	Butane	Air	mg	10.4472	0	4.975	7.05338	-1.58114
202	Butene	Air	µg	77.8809	0	109.813	0.514693	-32.4463
203	Butene	Water	µg	-5.02911	0	0.788769	0.243407	-6.06128
204	Butyl acetate	Water	µg	-3.6359	0	1.04598	1.20032	-5.88221
205	Butyric acid, 4-(2,4-dichlorophenoxy)-	Air	ng	-157.719	0	0.0394742	1.3079	-159.067
206	Butyric acid, 4-(2,4-dichlorophenoxy)-	Water	ng	-65.6016	0	0.0167281	0.55116	-66.1695
207	Butyric acid, 4-(2,4-dichlorophenoxy)-	Soil	µg	-2.45472	0	0.000624178	0.0205828	-2.47592
208	Butyrolactone	Air	ng	-1.77861	0	1.79402	0	-3.57264
209	Butyrolactone	Water	ng	-1.89127	0	4.57061	2.11261	-8.57449
210	Cadmium	Raw	mg	-125.303	0	1.52806	0.00313138	-126.834
211	Cadmium	Air	µg	19.0209	0	10.0139	34.5028	-25.4958
212	Cadmium	Water	µg	441.637	0	97.8041	913.192	-569.36
213	Cadmium	Soil	µg	-90.3982	0	1.47381	2.01508	-93.8871
214	Calcite	Raw	g	8.00951	0	4.26493	15.6362	-11.8916
215	Calcium	Raw	mg	3.30907	0	0	3.30907	0
216	Calcium	Air	mg	-3.68259	0	0.646852	7.03727	-11.3667
217	Calcium	Water	g	21.2534	0	0.607658	23.6291	-2.9834
218	Calcium	Soil	mg	30.5017	0	9.1283	28.3492	-6.97577
219	Captan	Soil	mg	-10.9583	0	0.000375822	0.00717608	-10.9659
220	Carbamic acid, [(dibutylamino)thio]methyl-, 2,3-	Soil	pg	32.4218	0	0	32.4218	0
221	Carbaryl	Air	ng	-208.578	0	0.342626	0.434796	-209.356
222	Carbaryl	Water	pg	-136.085	0	0.0344372	1.13383	-137.253
223	Carbaryl	Soil	ng	-2.45302	0	0.0476905	408.114	-410.614
224	Carbendazim	Soil	µg	-206.056	0	0.0088705	1.11778	-207.183
225	Carbetamide	Soil	µg	-9.35873	0	0.0223876	0.146573	-9.52769
226	Carbofuran	Soil	µg	-5.34311	0	0.225209	0.49924	-6.06756
227	Carbon	Air	ng	-466.191	0	28.5044	123.146	-617.842
228	Carbon	Water	µg	-1.59525	0	0.0975433	0.421412	-2.1142
229	Carbon	Soil	mg	17.8378	0	6.65711	15.5705	-4.38983
230	Carbon-14	Air	Bq	25.3265	0	1.73765	24.9201	-1.33127
231	Carbon-14	Water	mBq	-382.125	0	0.569393	346.438	-729.133
232	Carbon dioxide	Air	kg	3.96	3.96	0	0	0
233	Carbon dioxide, biogenic	Air	g	-14.2011	0	1.55588	41.4271	-57.1841
234	Carbon dioxide, fossil	Air	kg	1.85369	0	0.260924	1.80476	-0.211987
235	Carbon dioxide, in air	Raw	g	-152.529	0	1.71636	38.6584	-192.903
236	Carbon dioxide, land transformation	Air	g	-81.4397	0	0.0883997	1.26052	-82.7886
237	Carbon dioxide, to soil or biomass stock	Soil	g	-2.81736	0	0.000267539	0.0191856	-2.83681
238	Carbon disulfide	Air	mg	-3.96258	0	0.346605	1.05512	-5.36431
239	Carbon disulfide	Water	µg	-25.9751	0	0.0227669	0.031121	-26.0289
240	Carbon monoxide, biogenic	Air	mg	-26.9002	0	2.85247	44.3719	-74.1246
241	Carbon monoxide, fossil	Air	g	-3.59667	0	0.54755	1.03372	-5.17794
242	Carbon monoxide, land transformation	Air	mg	-710.924	0	0.42219	0.984974	-712.331
243	Carbon, organic, in soil or biomass stock	Raw	g	-17.0658	0	0.0104146	0.0218521	-17.0981
244	Carbonate	Water	mg	-1.95978	0	0.0699207	0.466467	-2.49617
245	Carbonyl sulfide	Air	µg	423.46	0	19.7175	436.884	-33.142
246	Carboxylic acids, unspecified	Water	mg	21.6391	0	17.5517	8.15131	-4.06398
247	Carfentrazone-ethyl	Air	ng	-21.8611	0	0.0373821	0.0389562	-21.9374
248	Carfentrazone-ethyl	Soil	ng	-13.9356	0	0.0102012	1.45412	-15.4
249	Carnallite	Raw	mg	-5.11098	0	0.0303752	0.193819	-5.33517
250	Cerium	Raw	µg	13.6017	0	1.52407	13.5203	-1.44267
251	Cerium-141	Air	µBq	0.0660563	0	0.400671	0.898793	-1.23341
252	Cerium-141	Water	µBq	111.28	0	1.94243	159.855	-50.5182
253	Cerium-144	Water	µBq	304.064	0	1.13481	428.398	-125.469
254	Cesium	Water	µg	5.0659	0	4.13296	1.89629	-0.963345
255	Cesium-134	Air	nBq	3.16365	0	19.1896	43.0464	-59.0723
256	Cesium-134	Water	mBq	-16.6785	0	0.0534574	20.7062	-37.4381
257	Cesium-136	Water	µBq	177.266	0	0.661579	249.751	-73.1466
258	Cesium-137	Air	µBq	4.64729	0	0.349403	7.21576	-2.91787
259	Cesium-137	Water	Bq	2.87464	0	0.0108203	2.95102	-0.0872016
260	Chloramine	Air	µg	-9.61947	0	0.0010529	0.148277	-9.7688
261	Chloramine	Water	µg	-86.128	0	0.00941254	1.32346	-87.4609
262	Chlorate	Water	µg	-91.0525	0	95.8561	336.346	-523.255
263	Chlorfenvinphos	Soil	µg	-34.6355	0	0.00116049	0.020637	-34.6573
264	Chloridazon	Soil	ng	-583.612	0	0.296396	10.9158	-594.824
265	Chloride	Water	g	12.163	0	2.33893	16.3351	-6.51101
266	Chloride	Soil	mg	14.3083	0	9.76331	7.05631	-2.5113
267	Chlorides, unspecified	Water	mg	29.0271	0	1.3534	29.978	-2.30435
268	Chlorimuron-ethyl	Air	ng	-397.75	0	0.680146	0.708786	-399.138
269	Chlorimuron-ethyl	Soil	ng	-673.802	0	0.70296	17.4597	-691.965
270	Chlorinated solvents, unspecified	Air	µg	7.79804	0	0.023544	8.23159	-0.457099
271	Chlorinated solvents, unspecified	Water	µg	2.79089	0	5.16606	16.5941	-18.9692
272	Chlorine	Air	mg	-0.863778	0	0.210488	0.493348	-1.56761
273	Chlorine	Water	µg	130.761	0	149.362	24.7351	-43.336
274	Chlorine	Soil	µg	142.922	0	149.258	2.70447	-9.04046
275	Chlormequat	Soil	µg	-6.00519	0	0.00395306	0.132911	-6.14205
276	Chloroacetic acid	Air	µg	-31.785	0	0.00685439	0.0705448	-31.8624
277	Chloroacetic acid	Water	mg	-1.25347	0	0.000302507	0.00202827	-1.2558
278	Chloroacetyl chloride	Water	µg	-6.51731	0	0.000388667	0.0052287	-6.52293
279	Chloroform	Air	µg	-64.5067	0	0.449439	11.4183	-76.3743
280	Chloroform	Water	µg	-1.20812	0	0.0197782	0.0111555	-1.23906
281	Chloropicrin	Soil	mg	-3.56775	0	0.000127377	0.00215119	-3.57003
282	Chlorosilane, trimethyl-	Air	ng	35.7852	0	17.8132	35.8876	-17.9155
283	Chlorosulfonic acid	Air	ng	-827.063	0	0.228236	1.11047	-828.402
284	Chlorosulfonic acid	Water	µg	-2.06247	0	0.000528147	0.00260359	-2.06561
285	Chlorothalonil	Soil	mg	-1.81572	0	0.000859276	0.00281427	-1.81939
286	Chlorpyrifos	Air	µg	-7.93478	0	0.0135684	0.0141397	-7.96249
287	Chlorpyrifos	Soil	mg	-1.80256	0	8.12906e-05	0.00241043	-1.80505
288	Chlorpyrifos methyl	Soil	mg	-2.00416	0	0.000670907	0.00302973	-2.00786
289	Chlorsulfuron	Soil	ng	-9.01512	0	0.00457846	0.168618	-9.18831
290	Chlortoluron	Soil	µg	-2.02024	0	0.0084328	0.0408948	-2.06957
291	Choline chloride	Soil	µg	-1.24284	0	0.000631195	0.0232459	-1.26672
292	Chromium	Raw	mg	76.8834	0	25.6178	140.479	-89.2131
293	Chromium	Air	µg	430.159	0	97.7236	658.651	-326.216
294	Chromium	Water	µg	-298.361	0	27.0809	174.214	-499.656
295	Chromium	Soil	µg	-572.988	0	17.765	39.072	-629.825
296	Chromium-51	Air	nBq	4.23284	0	25.6749	57.5945	-79.0365
297	Chromium-51	Water	mBq	4.82902	0	0.328011	7.42047	-2.91946
298	Chromium IV	Air	pg	-0.820232	0	0.0499075	0.213585	-1.08372
299	Chromium VI	Air	µg	28.0847	0	2.49189	36.5739	-10.9811
300	Chromium VI	Water	mg	11.679	0	0.717884	12.3448	-1.38364
301	Chromium VI	Soil	µg	-16.7127	0	4.54224	4.23549	-25.4904
302	Chrysene	Air	pg	1.99045	0	0.828058	2.92671	-1.76431
303	Chrysene	Water	ng	-55.8727	0	0.00798604	0.160952	-56.0416
304	Chrysotile	Raw	mg	3.3853	0	0.0040279	3.40219	-0.0209218
305	Cinidon-ethyl	Soil	ng	-5.55063	0	0.00283219	0.155026	-5.70849
306	Cinnabar	Raw	ng	-522.021	0	63.6535	0	-585.674
307	Clay, bentonite	Raw	mg	271.298	0	72.7562	263.884	-65.3421
308	Clay, unspecified	Raw	g	-0.453092	0	1.0202	1.31578	-2.78907
309	Clethodim	Air	µg	-1.17675	0	0.00201222	0.00209695	-1.18086
310	Clethodim	Soil	µg	-1.08702	0	0.00108263	0.00501801	-1.09312
311	Clodinafop-propargyl	Soil	ng	-131.253	0	0.0677541	4.65145	-135.973
312	Clomazone	Soil	µg	-2.71466	0	0.000445775	0.00305783	-2.71816
313	Clopyralid	Soil	ng	-125.377	0	0.0681686	2.16255	-127.608
314	Cloquintocet-mexyl	Soil	ng	-32.226	0	0.0163664	0.602752	-32.8451
315	Cloransulam-methyl	Air	ng	-207.16	0	0.35424	0.369157	-207.883
316	Cloransulam-methyl	Soil	ng	-296.907	0	0.304442	1.40822	-298.62
317	Clothianidin	Soil	ng	98.3766	0	0	98.3766	0
318	Coal, brown	Raw	g	96.9507	0	2.93823	108.667	-14.655
319	Coal, hard	Raw	g	631.463	0	11.0417	676.51	-56.0885
320	Cobalt	Raw	µg	53.7285	0	2.45512	54.9961	-3.72269
321	Cobalt	Air	µg	79.1005	0	7.75863	95.5373	-24.1954
322	Cobalt	Water	mg	21.9834	0	0.598279	24.4189	-3.03383
323	Cobalt	Soil	µg	5.21552	0	3.76585	1.9889	-0.539233
324	Cobalt-57	Water	mBq	5.62708	0	0.021001	7.92803	-2.32195
325	Cobalt-58	Air	µBq	10.3487	0	0.0565575	14.6165	-4.3243
326	Cobalt-58	Water	Bq	0.71937	0	0.00282969	1.01367	-0.297127
327	Cobalt-60	Air	µBq	47.793	0	0.411877	67.8058	-20.4246
328	Cobalt-60	Water	mBq	208.644	0	1.79304	389.933	-183.082
329	Cobalt, Co 5.0E-2%, in mixed ore	Raw	µg	-4.27559	0	0.157157	0	-4.43274
330	COD, Chemical Oxygen Demand	Water	g	-3.45602	0	0.876871	1.50785	-5.84074
331	Colemanite	Raw	mg	-24.7699	0	0.27321	0.637725	-25.6808
332	Copper	Raw	mg	91.3798	0	0	91.3798	0
333	Copper	Air	mg	2.70031	0	2.62724	0.436637	-0.363565
334	Copper	Water	mg	32.632	0	2.826	45.7535	-15.9476
335	Copper	Soil	mg	-20.7874	0	0.0552478	0.0658803	-20.9085
336	Copper, 0.52% in sulfide, Cu 0.27% and Mo 8.2E-3% in crude ore	Raw	mg	-9.60487	0	5.48157	0	-15.0864
337	Copper, 0.59% in sulfide, Cu 0.22% and Mo 8.2E-3% in crude ore	Raw	mg	-6.04748	0	4.05661	0	-10.1041
338	Copper, 0.97% in sulfide, Cu 0.36% and Mo 4.1E-2% in crude ore	Raw	mg	-1.26048	0	1.79304	0	-3.05353
339	Copper, 0.99% in sulfide, Cu 0.36% and Mo 8.2E-3% in crude ore	Raw	mg	-14.571	0	6.20086	0	-20.7719
340	Copper, 1.13% in sulfide, Cu 0.76% and Ni 0.76% in crude ore	Raw	mg	-2.78844	0	0.265519	0	-3.05396
341	Copper, 1.18% in sulfide, Cu 0.39% and Mo 8.2E-3% in crude ore	Raw	mg	-8.30902	0	5.36366	0	-13.6727
342	Copper, 1.42% in sulfide, Cu 0.81% and Mo 8.2E-3% in crude ore	Raw	mg	-1.14749	0	0.56201	0	-1.7095
343	Copper, 2.19% in sulfide, Cu 1.83% and Mo 8.2E-3% in crude ore	Raw	mg	-3.59088	0	1.73818	0	-5.32906
344	Copper, Cu 0.2%, in mixed ore	Raw	mg	-1.18417	0	0.00694805	0	-1.19112
345	Copper, Cu 0.38%, Au 9.7E-4%, Ag 9.7E-4%, Zn 0.63%, Pb 0.014%, in ore	Raw	mg	-11.9817	0	7.33449	0	-19.3162
346	Copper, Cu 3.2E+0%, Pt 2.5E-4%, Pd 7.3E-4%, Rh 2.0E-5%, Ni 2.3E+0% in ore	Raw	µg	231.472	0	291.751	0	-60.2789
347	Copper, Cu 5.2E-2%, Pt 4.8E-4%, Pd 2.0E-4%, Rh 2.4E-5%, Ni 3.7E-2% in ore	Raw	mg	-5.78069	0	0.0120032	0	-5.7927
348	Copper, Cu 6.8E-1%, in mixed ore	Raw	µg	2.13711	0	2.13711	0	0
349	Cu-HDO	Water	pg	3.23185	0	1.04935	11.1193	-8.93677
350	Cumene	Air	µg	-354.797	0	10.358	7.62795	-372.783
351	Cumene	Water	µg	-833.501	0	36.9483	25.2959	-895.745
352	Cyanide	Air	mg	-23.3554	0	0.0239953	0.479166	-23.8586
353	Cyanide	Water	µg	-133.321	0	36.6715	60.3722	-230.364
354	Cyanoacetic acid	Air	ng	-677.331	0	0.173447	0.855042	-678.36
355	Cyclohexane	Air	ng	-31.4657	0	3.41411	11.3506	-46.2304
356	Cyclohexane	Water	ng	20.8077	0	6.36509	14.4426	0
357	Cycloxydim	Soil	µg	-22.3541	0	0.000749974	0.01331	-22.3682
358	Cyfluthrin	Air	ng	-41.5263	0	0.0710093	0.0739994	-41.6713
359	Cyfluthrin	Soil	µg	-7.25772	0	0.000332502	0.01318	-7.27124
360	Cyhalothrin, gamma-	Air	ng	-476.559	0	0.814908	0.849222	-478.223
361	Cyhalothrin, gamma-	Soil	ng	-20.4297	0	0.0349345	0.0364055	-20.5011
362	Cymoxanil	Soil	µg	-82.99	0	0.0027831	0.0445175	-83.0373
363	Cypermethrin	Air	ng	-100.947	0	0.172311	0	-101.12
364	Cypermethrin	Soil	µg	-418.874	0	0.21694	1.33244	-420.424
365	Cyproconazole	Soil	µg	-995.399	0	0.134434	2.55254	-998.086
366	Cyprodinil	Soil	µg	-174.305	0	0.019395	0.439597	-174.764
367	Decanoic acid	Water	ng	2.41085	0	0.417725	1.99313	0
368	Deltamethrin	Soil	ng	-412.499	0	0.0381422	0.724215	-413.262
369	Desmedipham	Soil	ng	-118.278	0	0.106102	1.85297	-120.237
370	Diafenthiuron	Soil	pg	40.8886	0	0	40.8886	0
371	Diatomite	Raw	µg	-10.2092	0	0.696654	0.726222	-11.6321
372	Diazinon	Soil	µg	-331.723	0	0.0111266	0.208409	-331.943
373	Dibenz(a,h)anthracene	Air	pg	4.85085	0	4.17581	9.66102	-8.98597
374	Dibenz(a,h)anthracene	Water	ng	-1.01134	0	0.000144553	0.00291336	-1.0144
375	Dibutyltin	Water	pg	0.000176936	0	0	0.000176936	0
376	Dicamba	Air	ng	-668.92	0	0.363569	4.69868	-673.982
377	Dicamba	Water	ng	-122.988	0	0.0311196	1.02445	-124.043
378	Dicamba	Soil	µg	-7.3803	0	0.00318283	0.0685493	-7.45204
379	Dichlorodimethylsilane	Air	ng	17.1157	0	4.83372	12.282	0
380	Dichlorprop	Air	ng	-12.8701	0	0.00698506	0.298722	-13.1759
381	Dichlorprop	Water	ng	-13.4667	0	0.00730825	0.312567	-13.7866
382	Dichlorprop	Soil	ng	-534.414	0	0.290027	12.4039	-547.108
383	Dichlorprop-P	Soil	µg	-585.612	0	0.0198025	1.88223	-587.514
384	Dichlorvos	Soil	ng	183.393	0	0	183.393	0
385	Dichromate	Water	µg	-0.689247	0	0.147068	0.31896	-1.15528
386	Diclofop	Soil	µg	-2.14339	0	0.00130886	0.0365144	-2.18121
387	Diclofop-methyl	Soil	µg	-2.1828	0	0.00133039	0.0372267	-2.22135
388	Dicrotophos	Soil	µg	-124.886	0	0.00516625	0	-124.891
389	Diethanolamine	Water	ng	34.4497	0	1.13102	33.3187	0
390	Diethyl ether	Air	pg	-52.8487	0	3.60653	8.15316	-64.6084
391	Diethylamine	Air	µg	-6.50491	0	0.000489634	0.00610185	-6.5115
392	Diethylamine	Water	µg	-15.612	0	0.00117514	0.0146446	-15.6278
393	Diethylene glycol	Air	pg	11.594	0	6.76026	53.1459	-48.3122
394	Diethylene glycol	Water	ng	1.87391	0	0.538235	1.33567	0
395	Difenoconazole	Soil	mg	-1.54201	0	0.000132311	0.00278898	-1.54493
396	Diflubenzuron	Air	ng	-21.8611	0	0.0373821	0.0389562	-21.9374
397	Diflubenzuron	Soil	mg	-1.04779	0	0.00102462	0.000767252	-1.04958
398	Diflufenican	Soil	µg	-131.943	0	0.0086777	0.178876	-132.13
399	Diflufenzopyr-sodium	Soil	ng	-238.495	0	0.16613	2.48976	-241.151
400	Diisobutyl ketone	Water	ng	8.79142	0	0	8.79142	0
401	Dimethachlor	Soil	ng	-940.107	0	0.617051	3.83316	-944.557
402	Dimethenamid	Air	ng	-33.5274	0	0.00848344	0.279275	-33.8151
403	Dimethenamid	Water	ng	-11.9812	0	0.00303161	0.0998005	-12.084
404	Dimethenamid	Soil	µg	-10.7916	0	0.00751937	0.106937	-10.906
405	Dimethoate	Soil	mg	-1.20919	0	4.09572e-05	0.000791352	-1.21002
406	Dimethomorph	Soil	µg	-52.4131	0	0.00175817	0.0251562	-52.44
407	Dimethyl carbonate	Air	ng	321.143	0	145.458	175.685	0
408	Dimethyl hexanediol	Water	ng	1.20814	0	0.535905	0.67224	0
409	Dimethyl hexynediol	Water	ng	2.33531	0	0.864117	1.4712	0
410	Dimethyl malonate	Air	ng	-849.376	0	0.217503	1.07223	-850.665
411	Dimethylamine	Air	ng	27.0491	0	8.25846	19.1705	-0.379852
412	Dimethylamine	Water	µg	-14.2355	0	0.00365887	0.0262874	-14.2654
413	Dimethyldichlorosilane	Air	ng	13.0814	0	3.68584	9.39553	0
414	Dimethyldichlorosilane	Water	pg	482.031	0	135.818	346.212	0
415	Dinitrogen monoxide	Air	g	8.91234	9	0.00300176	0.0539967	-0.144661
416	Dinitrogen tetroxide	Air	ng	24.5731	0	3.61496	20.9581	0
417	Dioxin, 2,3,7,8 Tetrachlorodibenzo-p-	Air	pg	79.1228	0	43.6919	310.126	-274.695
418	Dioxin, 2,3,7,8 Tetrachlorodibenzo-p-	Water	pg	0.000231466	0	0	0.000231466	0
419	Dioxin, 2,3,7,8 Tetrachlorodibenzo-p-	Soil	pg	4.79929	0	0	4.79929	0
420	Diphenylether-compound	Water	pg	694.847	0	125.456	569.391	0
421	Diphenyltin	Water	pg	0.011206	0	0	0.011206	0
422	Dipropylamine	Air	µg	-2.99878	0	0.000244124	0.00298155	-3.002
423	Dipropylamine	Water	µg	-7.19712	0	0.000585904	0.00715579	-7.20486
424	Dipropylthiocarbamic acid S-ethyl ester	Soil	µg	-93.7489	0	0.00315424	0.300497	-94.0525
425	Diquat	Soil	µg	-108.032	0	0.00370014	0.346373	-108.382
426	Discarded fish, demersal	Water	ng	402.74	0	0	402.74	0
427	Discarded fish, pelagic	Water	ng	165.555	0	0	165.555	0
428	Dithianone	Soil	ng	-45.7923	0	0.0233654	1.27895	-47.0946
429	Diuron	Soil	mg	-1.13256	0	6.76397e-05	0.000891128	-1.13352
430	DOC, Dissolved Organic Carbon	Water	g	-1.88819	0	0.276555	0.643715	-2.80846
431	Dodecanoic acid	Air	ng	3.30923	0	0.461284	2.84795	0
432	Dodecanoic acid	Water	ng	73.2597	0	1.94616	71.3136	0
433	Dodecanol	Water	ng	4.05353	0	1.04352	3.01001	0
434	Dolomite	Raw	g	1.31604	0	0.0925437	1.37018	-0.146689
435	Endosulfan	Soil	µg	-318.052	0	0.310547	0.272797	-318.635
436	Endothall	Soil	ng	-81.9211	0	0.00876175	0.270995	-82.2009
437	Energy, geothermal, converted	Raw	kJ	0.659295	0	0.613597	1.69405	-1.64835
438	Energy, gross calorific value, in biomass	Raw	MJ	-2.28967	0	0.0187847	0.421408	-2.72986
439	Energy, gross calorific value, in biomass, primary forest	Raw	kJ	-257.43	0	0.171205	0.310762	-257.912
440	Energy, kinetic (in wind), converted	Raw	kJ	40.0379	0	4.12196	48.9942	-13.0783
441	Energy, potential (in hydropower reservoir), converted	Raw	kJ	15.2439	0	28.7052	112.81	-126.272
442	Energy, solar, converted	Raw	J	-564.245	0	173.581	111.236	-849.062
443	Epichlorohydrin	Water	pg	267.664	0	267.664	0	0
444	Epoxiconazole	Soil	ng	-456.464	0	0.307201	36.1081	-492.879
445	Esfenvalerate	Air	ng	-248.349	0	0.424673	0.442556	-249.217
446	Esfenvalerate	Soil	µg	-1.29363	0	6.1779e-05	0.00415282	-1.29785
447	Ethalfluralin	Soil	ng	-313.424	0	0.205719	1.27794	-314.907
448	Ethane	Air	mg	14.0664	0	2.23274	25.6505	-13.8168
449	Ethane, 1,1-difluoro-, HFC-152a	Air	µg	-89.7675	0	0.783442	2.45906	-93.01
450	Ethane, 1,1,1-trichloro-, HCFC-140	Air	µg	1.93326	0	0.0190453	1.98546	-0.071246
451	Ethane, 1,1,1-trichloro-, HCFC-140	Water	pg	-0.00297743	0	0.00151941	0.00390078	-0.00839761
452	Ethane, 1,1,1-trifluoro-, HFC-143a	Air	pg	0.510276	0	0	0.510276	0
453	Ethane, 1,1,1,2-tetrafluoro-, HFC-134a	Air	µg	-202.946	0	0.198682	3.31476	-206.459
454	Ethane, 1,1,2-trichloro-1,2,2-trifluoro-, CFC-113	Air	µg	-1.829	0	0.0175687	0.229693	-2.07627
455	Ethane, 1,2-dichloro-	Air	µg	-53.3399	0	6.66009	8.71707	-68.7171
456	Ethane, 1,2-dichloro-	Water	µg	-60.4476	0	0.184288	1.49221	-62.1241
457	Ethane, 1,2-dichloro-1,1,2,2-tetrafluoro-, CFC-114	Air	µg	83.3222	0	0.496661	84.141	-1.31546
458	Ethane, 2-chloro-1,1,1,2-tetrafluoro-, HCFC-124	Air	µg	-1.85945	0	0.00332196	0.170564	-2.03334
459	Ethane, chloro-	Air	ng	12.557	0	0	12.557	0
460	Ethane, hexafluoro-, HFC-116	Air	µg	0.59999	0	1.06261	0.675131	-1.13775
461	Ethane, pentafluoro-, HFC-125	Air	pg	6.62512	0	0	6.62512	0
462	Ethanol	Air	µg	318.38	0	23.7142	550.232	-255.566
463	Ethanol	Water	µg	-210.957	0	3.27008	3.17352	-217.401
464	Ethene	Air	mg	-18.202	0	0.481395	0.419643	-19.1031
465	Ethene	Water	µg	-46.9013	0	14.5712	9.23764	-70.7101
466	Ethene, chloro-	Air	µg	-18.0413	0	3.23206	2.31179	-23.5852
467	Ethene, chloro-	Water	ng	-65.7492	0	48.5214	138.469	-252.74
468	Ethene, tetrachloro-	Air	µg	-10.3616	0	0.0912177	5.85938	-16.3122
469	Ethene, trichloro-	Air	ng	517.168	0	21.2959	495.872	0
470	Ethephon	Air	pg	-0.855927	0	0.000378989	0.0195178	-0.875824
471	Ethephon	Water	pg	-0.0568323	0	2.51643e-05	0.00129596	-0.0581535
472	Ethephon	Soil	µg	-265.552	0	0.0158405	0.157356	-265.725
473	Ethofumesate	Soil	µg	-482.26	0	0.0274019	0.39234	-482.679
474	Ethoprop	Soil	µg	-21.7207	0	0.000730806	0.0696222	-21.791
475	Ethyl acetate	Air	µg	45.4622	0	82.8756	23.041	-60.4544
476	Ethyl acetate	Water	µg	-11.8657	0	0.00208634	0.013136	-11.8809
477	Ethyl cellulose	Air	ng	102.049	0	166.955	44.9965	-109.903
478	Ethylamine	Air	µg	-2.65141	0	0.00401212	0.00955596	-2.66498
479	Ethylamine	Water	µg	-6.36345	0	0.00962923	0.0229346	-6.39602
480	Ethylene diamine	Air	µg	-4.28879	0	0.00551164	0.00732861	-4.30163
481	Ethylene diamine	Water	µg	-10.2934	0	0.0132707	0.0176421	-10.3243
482	Ethylene oxide	Air	µg	-22.8853	0	0.392153	0.463885	-23.7414
483	Ethylene oxide	Water	µg	-17.1812	0	0.421427	0.254271	-17.8569
484	Ethyne	Air	mg	-0.80966	0	0.0279793	0.386782	-1.22442
485	Europium	Raw	ng	34.0771	0	3.81834	33.8732	-3.6144
486	Feldspar	Raw	µg	-0.900901	0	0.37101	0.831194	-2.10311
487	Fenamiphos	Soil	µg	-453.742	0	0.0152083	0.270526	-454.028
488	Fenbuconazole	Soil	ng	-904.924	0	0.0368338	2.17427	-907.135
489	Fenoxaprop	Air	ng	-325.07	0	0.555865	0.579272	-326.205
490	Fenoxaprop	Soil	ng	-591.323	0	0.602843	2.84687	-594.773
491	Fenoxaprop-P ethyl ester	Soil	ng	-130.448	0	0.0919601	2.15265	-132.693
492	Fenoxaprop ethyl ester	Soil	ng	-178.613	0	0.10907	3.04282	-181.765
493	Fenpiclonil	Soil	µg	-15.3569	0	0.0318338	0.0490802	-15.4378
494	Fenpropathrin	Soil	ng	-334.69	0	0	0	-334.69
495	Fenpropidin	Soil	µg	-4.8399	0	0.00300238	0.084235	-4.92714
496	Fenpropimorph	Soil	µg	-120.901	0	0.0110069	0.113206	-121.026
497	Fentin hydroxide	Soil	µg	-3.75845	0	0.000126455	0.0120471	-3.77062
498	Fipronil	Soil	µg	-738.731	0	0.0311293	8.10738	-746.87
499	Fish, demersal, in ocean	Raw	µg	3.22194	0	0	3.22194	0
500	Fish, pelagic, in ocean	Raw	µg	4.39079	0	0	4.39079	0
501	Florasulam	Soil	ng	-33.8391	0	0.0209466	0.571887	-34.432
502	Fluazifop	Soil	µg	-20.9562	0	0.000701861	0.0124768	-20.9694
503	Fluazifop-p-butyl	Air	ng	-466.455	0	0.79763	0.831218	-468.084
504	Fluazifop-P-butyl	Soil	µg	-109.207	0	0.00409802	0.0667138	-109.278
505	Flucarbazone sodium salt	Soil	pg	-563.438	0	0.28615	10.5385	-574.262
506	Fludioxonil	Soil	µg	-29.8362	0	0.0018651	0.0386028	-29.8767
507	Flufenacet	Air	ng	-174.895	0	0.299068	0.311662	-175.506
508	Flufenacet	Soil	µg	-1.3951	0	0.000867964	0.0235255	-1.41949
509	Flumetsulam	Air	ng	-40.92	0	0.0699726	0.0729191	-41.0629
510	Flumetsulam	Soil	ng	-419.128	0	0.293735	4.36519	-423.787
511	Flumiclorac-pentyl	Air	ng	-70.0187	0	0.119731	0.124773	-70.2632
512	Flumiclorac-pentyl	Soil	ng	-3.00013	0	0.00513017	0.0053462	-3.01061
513	Flumioxazin	Air	ng	-708.27	0	1.21113	1.26213	-710.744
514	Flumioxazin	Soil	ng	-363.854	0	0.388816	3.65015	-367.893
515	Fluoranthene	Air	pg	88.7812	0	68.5259	167.56	-147.304
516	Fluoranthene	Water	µg	-454.778	0	0.0650026	1.31008	-456.153
517	Fluorene	Air	pg	126.823	0	62.592	197.994	-133.764
518	Fluorene	Water	µg	-167.618	0	0.0239581	0.482856	-168.125
519	Fluoride	Water	mg	1.88305	0	7.66275	49.0298	-54.8095
520	Fluoride	Soil	µg	158.026	0	106.167	96.9391	-45.08
521	Fluorine	Raw	mg	-49.439	0	0.700414	1.62858	-51.768
522	Fluorine	Air	µg	442.09	0	5.80399	678.358	-242.072
523	Fluorine, 4.5% in apatite, 3% in crude ore	Raw	mg	-112.126	0	0.304356	0	-112.43
524	Fluorspar	Raw	mg	-3.26952	0	6.19027	33.5818	-43.0416
525	Fluosilicic acid	Air	µg	1.07486	0	2.79769	3.71873	-5.44157
526	Fluosilicic acid	Water	µg	1.82187	0	5.41545	6.94497	-10.5386
527	Flupyrsulfuron-methyl	Soil	pg	-874.728	0	0.444244	16.3608	-891.534
528	Fluquinconazole	Soil	ng	-10.4073	0	0.0053103	0.29067	-10.7033
529	Flurochloridone	Soil	pg	24.5865	0	0	24.5865	0
530	Fluroxypyr	Soil	ng	-450.404	0	0.235101	8.44843	-459.088
531	Flurtamone	Soil	µg	-1.40015	0	0.00881025	0.188232	-1.59719
532	Flusilazole	Soil	ng	-193.04	0	0.115256	3.71836	-196.873
533	Flutolanil	Soil	µg	-4.27378	0	0.000143794	0.0136989	-4.28762
534	Folpet	Soil	µg	-72.3278	0	0.00242198	0.00430681	-72.3345
535	Fomesafen	Air	µg	-2.63336	0	0.00450301	0.00469263	-2.64256
536	Fomesafen	Soil	µg	-2.31544	0	0.00240498	0.0108489	-2.32869
537	Foramsulfuron	Soil	ng	-44.7184	0	0.0311498	0.466837	-45.2164
538	Formaldehyde	Air	mg	-8.34059	0	5.57073	1.89695	-15.8083
539	Formaldehyde	Water	µg	-176.606	0	2.71292	2.67687	-181.996
540	Formamide	Air	µg	-3.18337	0	0.000285492	0.00364271	-3.18729
541	Formamide	Water	µg	-7.64022	0	0.000685194	0.00874264	-7.64965
542	Formate	Water	µg	-375.425	0	0.465308	0.827153	-376.718
543	Formic acid	Air	mg	-7.52025	0	0.00456788	0.0104419	-7.53526
544	Formic acid	Water	µg	-2.21791	0	0.000198906	0.00253793	-2.22064
545	Fosetyl	Soil	ng	19.539	0	0.218956	19.3201	0
546	Fosetyl-aluminium	Soil	mg	-1.58068	0	5.27425e-05	0.000937826	-1.58168
547	Fungicides, unspecified	Water	ng	62.7851	0	0	62.7851	0
548	Fungicides, unspecified	Soil	µg	-931.092	0	0.031683	0.558801	-931.682
549	Furan	Air	mg	-32.8119	0	0.0194857	0.0454608	-32.8768
550	Furathiocarb	Soil	µg	-74.7152	0	0.0025039	0.0441838	-74.7619
551	Furfural	Air	pg	95.502	0	0	95.502	0
552	Gadolinium	Raw	ng	85.0472	0	9.52953	84.5383	-9.02056
553	Gallium	Raw	µg	50.343	0	4.38166e-05	50.3433	-0.000331777
554	Gangue	Raw	g	7.50499	0	0	7.50499	0
555	Gangue, bauxite	Raw	g	0.490585	0	1.24711	1.72258	-2.47911
556	Gas, mine, off-gas, process, coal mining/m3	Raw	cu.in	253.696	0	6.26948	279.096	-31.6695
557	Gas, natural/m3	Raw	dm3	181.314	0	5.99318	190.849	-15.5279
558	Glucose	Water	ng	6.23357	0	1.28896	4.94461	0
559	Glufosinate	Soil	µg	-286.395	0	0.0148122	0.248661	-286.658
560	Glutaraldehyde	Water	µg	1.68724	0	0.776533	1.21393	-0.303214
561	Glyphosate	Air	µg	-526.704	0	0.90094	0.946211	-528.551
562	Glyphosate	Water	µg	-2.12598	0	0.00479006	0.049055	-2.17983
563	Glyphosate	Soil	mg	-13.0863	0	0.00390608	0.0443245	-13.1345
564	Gold	Raw	µg	62.2828	0	0.650544	62.0616	-0.429359
565	Gold, Au 1.0E-7%, in mixed ore	Raw	pg	-882.006	0	32.4198	0	-914.426
566	Gold, Au 1.1E-4%, Ag 4.2E-3%, in ore	Raw	ng	-185.148	0	126.083	0	-311.231
567	Gold, Au 1.3E-4%, Ag 4.6E-5%, in ore	Raw	ng	67.3324	0	217.724	0	-150.392
568	Gold, Au 1.8E-4%, in mixed ore	Raw	µg	-1.41337	0	0.0082929	0	-1.42167
569	Gold, Au 2.1E-4%, Ag 2.1E-4%, in ore	Raw	ng	13.2685	0	47.0843	0	-33.8159
570	Gold, Au 4.3E-4%, in ore	Raw	ng	43.1702	0	126.971	0	-83.8009
571	Gold, Au 4.9E-5%, in ore	Raw	ng	216.529	0	636.849	0	-420.32
572	Gold, Au 5.4E-4%, Ag 1.5E-5%, in ore	Raw	ng	0.833179	0	3.60898	0	-2.7758
573	Gold, Au 6.7E-4%, in ore	Raw	ng	230.961	0	679.297	0	-448.336
574	Gold, Au 6.8E-4%, Ag 1.5E-4%, in ore	Raw	ng	1.13221	0	4.90427	0	-3.77206
575	Gold, Au 7.1E-4%, in ore	Raw	ng	106.936	0	314.516	0	-207.581
576	Gold, Au 9.7E-4%, Ag 9.7E-4%, Zn 0.63%, Cu 0.38%, Pb 0.014%, in ore	Raw	ng	-291.937	0	178.706	0	-470.643
577	Gold, Au 9.7E-5%, Ag 7.6E-5%, in ore	Raw	ng	4.09601	0	17.7422	0	-13.6462
578	Granite	Raw	g	1.45005	0	4.91746e-10	1.45005	-7.09532e-09
579	Gravel	Raw	g	207.734	0	226.465	52.2878	-71.0185
580	Gypsum	Raw	mg	-156.226	0	100.807	170.637	-427.67
581	Halosulfuron-methyl	Soil	pg	-929.783	0	2.18898	2.45126	-934.423
582	Haloxyfop- (R) Methylester	Soil	ng	32.3876	0	0	32.3876	0
583	Heat, waste	Air	kJ	-250.772	0	3.40142	42.0752	-296.249
584	Heat, waste	Water	kJ	-62.888	0	0.79303	16.4378	-80.1188
585	Heat, waste	Soil	J	319.782	0	0	319.782	0
586	Helium	Air	µg	278.033	0	136.764	196.392	-55.1234
587	Heptane	Air	mg	0.61136	0	1.29051	0.00631933	-0.68547
588	Herbicides, unspecified	Soil	µg	-121.695	0	0.0181766	0.214892	-121.928
589	Hexaconazole	Soil	µg	-257.175	0	0.0274049	0.497804	-257.7
590	Hexane	Air	mg	6.21271	0	2.42526	5.92914	-2.14169
591	Hexazinone	Soil	µg	-76.0434	0	0.00254879	0.045338	-76.0913
592	Holmium	Raw	mg	2.31715	0	0	2.31715	0
593	Hydramethylnon	Soil	µg	-1.75252	0	5.87402e-05	0.00104487	-1.75363
594	Hydrazine	Water	pg	140.698	0	50.6625	90.0358	0
595	Hydrocarbons, aliphatic, alkanes, cyclic	Air	µg	-105.532	0	11.4464	70.7533	-187.731
596	Hydrocarbons, aliphatic, alkanes, unspecified	Air	mg	5.35803	0	1.08158	6.93863	-2.66217
597	Hydrocarbons, aliphatic, alkanes, unspecified	Water	µg	658.567	0	537.285	246.518	-125.235
598	Hydrocarbons, aliphatic, unsaturated	Air	mg	1.25355	0	0.08123	2.86089	-1.68857
599	Hydrocarbons, aliphatic, unsaturated	Water	µg	56.6655	0	49.5961	22.761	-15.6917
600	Hydrocarbons, aromatic	Air	mg	11.9765	0	0.194782	12.6712	-0.889508
601	Hydrocarbons, aromatic	Water	mg	2.68945	0	2.20154	1.00246	-0.514555
602	Hydrocarbons, chlorinated	Air	µg	-2.65644	0	10.0463	37.1259	-49.8286
603	Hydrocarbons, unspecified	Air	µg	-670.482	0	1.1562	6.66717	-678.306
604	Hydrocarbons, unspecified	Water	mg	0.69638	0	0.16996	1.20447	-0.678047
605	Hydrocarbons, unspecified	Soil	µg	649.859	0	0.244624	651.833	-2.21842
606	Hydrogen	Air	mg	-0.479046	0	0.288566	1.25391	-2.02152
607	Hydrogen-3, Tritium	Air	Bq	48.8911	0	3.38344	48.3963	-2.88867
608	Hydrogen-3, Tritium	Water	kBq	-10.51	0	0.0543299	23.4996	-34.0639
609	Hydrogen carbonate	Water	µg	298.615	0	109.546	821.784	-632.715
610	Hydrogen chloride	Air	mg	310.58	0	5.86263	328.793	-24.0765
611	Hydrogen chloride	Water	mg	2.83473	0	0.132	2.9246	-0.221871
612	Hydrogen fluoride	Air	mg	34.1737	0	0.86184	36.3358	-3.02395
613	Hydrogen peroxide	Air	ng	70.6608	0	123.072	30.4441	-82.8553
614	Hydrogen peroxide	Water	µg	-10.3379	0	1.98094	4.13287	-16.4517
615	Hydrogen sulfide	Air	mg	2.54257	0	0.178305	4.27812	-1.91385
616	Hydrogen sulfide	Water	mg	22.5122	0	0.496314	23.4843	-1.46844
617	Hydroxide	Water	µg	-15.2118	0	3.91442	2.09925	-21.2255
618	Hypochlorite	Water	µg	615.398	0	8.21504	633.968	-26.7843
619	Imazamox	Air	ng	-104.742	0	0.179107	0.186649	-105.108
620	Imazamox	Soil	ng	-287.513	0	0.298655	9.85082	-297.662
621	Imazapyr	Soil	ng	-5.9625	0	0.00415333	0.0622454	-6.0289
622	Imazaquin	Air	ng	-333.928	0	0.571011	0.595056	-335.094
623	Imazaquin	Soil	ng	-14.3102	0	0.0244703	0.0255007	-14.3602
624	Imazethapyr	Air	ng	-691.094	0	1.18176	1.23152	-693.507
625	Imazethapyr	Soil	ng	-769.999	0	0.787773	3.74892	-774.536
626	Imidacloprid	Soil	mg	-1.16256	0	4.54121e-05	0.00183566	-1.16444
627	Indeno(1,2,3-cd)pyrene	Air	pg	1.94915	0	1.64196	3.83993	-3.53273
628	Indeno(1,2,3-cd)pyrene	Water	ng	-15.8739	0	0.0022689	0.0457279	-15.9219
629	Indium	Raw	mg	-2.0884	0	0.0254672	0	-2.11386
630	Indoxacarb	Soil	µg	-381.254	0	0.0130755	0.253918	-381.521
631	Insecticides, unspecified	Soil	µg	-56.7479	0	0.00191016	0.0340542	-56.7838
632	Iodide	Water	mg	-1.3442	0	0.416472	0.436442	-2.19712
633	Iodide	Soil	pg	240.893	0	0	240.893	0
634	Iodine	Raw	mg	-4.74146	0	0.000498504	0.00941411	-4.75137
635	Iodine	Air	mg	1.89521	0	0.0187348	1.95685	-0.0803765
636	Iodine-129	Air	mBq	15.1815	0	0.0544782	15.3026	-0.17555
637	Iodine-131	Air	mBq	-1.66087	0	2.14527	3.94041	-7.74654
638	Iodine-131	Water	Bq	-0.661512	0	0.00101904	0.611747	-1.27428
639	Iodine-133	Air	mBq	1.14813	0	0.00428496	1.6176	-0.473761
640	Iodine-133	Water	µBq	262.799	0	3.22708	374.78	-115.207
641	Iodosulfuron	Soil	pg	-693.821	0	0.35402	19.378	-713.553
642	Iodosulfuron-methyl-sodium	Soil	pg	-545.83	0	0.277208	10.2091	-556.316
643	Ioxynil	Soil	µg	-92.712	0	0.00494424	0.0626512	-92.7796
644	Iprodione	Soil	mg	-5.15756	0	0.000176967	0.00337577	-5.16111
645	Iron	Raw	g	16.6487	0	4.53899	16.8795	-4.76975
646	Iron	Air	mg	14.7637	0	10.956	12.5554	-8.74765
647	Iron	Water	g	2.60614	0	0.0741958	3.03103	-0.499085
648	Iron	Soil	mg	17.5862	0	5.53344	16.252	-4.19924
649	Iron-59	Water	Bq	-3.11604	0	0.00464478	2.82565	-5.94633
650	Isocyanic acid	Air	mg	-2.1426	0	0.00897691	0.0139232	-2.1655
651	Isoprene	Air	µg	-109.373	0	0.0649526	0.151536	-109.589
652	Isopropylamine	Air	ng	-919.748	0	1.38573	6.16602	-927.299
653	Isopropylamine	Water	µg	-2.20742	0	0.00332581	0.0147983	-2.22555
654	Isoproturon	Soil	µg	-11.0728	0	0.0229361	0.2287	-11.3245
655	Isoxaflutole	Soil	µg	-1.36231	0	0.000949817	0.0155174	-1.37877
656	Kaolin	Soil	µg	-42.0986	0	0.00144279	0.0861158	-42.1862
657	Kaolinite	Raw	mg	-110.889	0	7.35148	8.40585	-126.646
658	Kieserite	Raw	mg	-1.07475	0	0.067237	0.0820149	-1.224
659	Kresoxim-methyl	Soil	µg	-1.96716	0	0.000189167	0.0048969	-1.97225
660	Krypton	Raw	µg	1.01333	0	0.268326	1.58429	-0.839279
661	Krypton-85	Air	mBq	-48.1865	0	28.25	22.6751	-99.1115
662	Krypton-85m	Air	Bq	6.22791	0	0.0366063	8.80185	-2.61055
663	Krypton-87	Air	mBq	0.439717	0	5.48989	11.9573	-17.0075
664	Krypton-88	Air	mBq	0.759934	0	7.17605	15.7719	-22.188
665	Krypton-89	Air	mBq	0.457265	0	2.99264	6.68536	-9.22074
666	Lactic acid	Air	µg	-2.34907	0	0.000191234	0.00233559	-2.3516
667	Lactic acid	Water	µg	-5.6378	0	0.000458964	0.00560543	-5.64387
668	Lactofen	Air	ng	-336.285	0	0.575043	0.599257	-337.46
669	Lactofen	Soil	ng	-14.4113	0	0.024643	0.0256807	-14.4616
670	Lambda-cyhalothrin	Air	pg	-0.0270915	0	1.19956e-05	0.000617773	-0.0277213
671	Lambda-cyhalothrin	Water	pg	-1.37073e-05	0	6.06932e-09	3.12569e-07	-1.40259e-05
672	Lambda-cyhalothrin	Soil	µg	-17.1164	0	0.000851238	0.0984543	-17.2157
673	Lanthanum	Raw	µg	4.07761	0	0.456895	4.0532	-0.432493
674	Lanthanum-140	Air	nBq	23.2881	0	141.256	316.869	-434.838
675	Lanthanum-140	Water	µBq	312.932	0	5.20766	449.02	-141.296
676	Laterite	Raw	mg	27.9234	0	0	27.9234	0
677	Lead	Raw	g	-2.08253	0	0.0254675	0.00586739	-2.11386
678	Lead	Air	µg	386.988	0	407.472	763.151	-783.636
679	Lead	Water	mg	5.88156	0	0.252329	7.35209	-1.72286
680	Lead	Soil	µg	-222.097	0	52.1563	31.1963	-305.449
681	Lead-210	Air	mBq	796.813	0	9.80665	866.866	-79.8597
682	Lead-210	Water	mBq	90.1902	0	2.14508	185.187	-97.142
683	Lead, Pb 0.014%, Au 9.7E-4%, Ag 9.7E-4%, Zn 0.63%, Cu 0.38%, in ore	Raw	mg	-1.44812	0	0.886453	0	-2.33457
684	Lead, Pb 3.6E-1%, in mixed ore	Raw	mg	-2.13143	0	0.0125061	0	-2.14394
685	Lenacil	Soil	µg	-39.3065	0	0.00137227	0.0243814	-39.3322
686	Linuron	Soil	mg	-1.36446	0	0.000218909	0.00167697	-1.36636
687	Lithium	Raw	µg	-254.415	0	0.454894	1.62453	-256.495
688	Lithium	Air	pg	-79.6329	0	4.86858	21.0338	-105.535
689	Lithium	Water	mg	171.958	0	1.45484	178.546	-8.04242
690	Lithium	Soil	ng	358.158	0	374.036	6.77728	-22.655
691	m-Xylene	Air	µg	635.113	0	635.467	43.7784	-44.1332
692	m-Xylene	Water	µg	2.0002	0	0.0415435	5.04055	-3.0819
693	Magnesite	Raw	mg	8.64055	0	38.758	36.8065	-66.9239
694	Magnesium	Raw	mg	2.99991	0	0	2.99991	0
695	Magnesium	Air	mg	-1.95299	0	0.218586	2.61074	-4.78232
696	Magnesium	Water	g	11.0209	0	0.236353	12.0885	-1.30395
697	Magnesium	Soil	mg	4.70209	0	1.7172	3.96424	-0.979342
698	Malathion	Soil	µg	-28.4871	0	0.00794849	0.0692468	-28.5643
699	Maleic anhydride	Water	ng	1.8763	0	0.538923	1.33738	0
700	Maleic hydrazide	Soil	µg	-23.7575	0	0.000799337	0.0761509	-23.8345
701	Mancozeb	Soil	mg	-8.5253	0	0.00131976	0.0088463	-8.53546
702	Mandipropamid	Soil	ng	-51.3009	0	0.00172605	0.164437	-51.4671
703	Maneb	Soil	ng	-553.077	0	0.0186086	1.7728	-554.869
704	Manganese	Raw	mg	54.7273	0	15.0619	85.339	-45.6736
705	Manganese	Air	µg	745.609	0	144.898	800.202	-199.491
706	Manganese	Water	mg	829.367	0	19.5092	917.375	-107.517
707	Manganese	Soil	mg	1.22697	0	0.1374	1.44488	-0.355313
708	Manganese-54	Air	nBq	2.16769	0	13.1484	29.4947	-40.4755
709	Manganese-54	Water	mBq	8.28616	0	0.0999309	11.8048	-3.61855
710	MCPB	Air	ng	-17.6757	0	0.00959296	0.41026	-18.0955
711	MCPB	Water	ng	-40.9159	0	0.022206	0.949675	-41.8877
712	MCPB	Soil	µg	-1.46789	0	0.0093098	0.0633893	-1.54059
713	Mecoprop	Soil	ng	-514.687	0	0.261392	9.62667	-524.576
714	Mecoprop-P	Soil	ng	-256.655	0	2.25204	8.19773	-267.105
715	Mefenpyr	Soil	ng	-359.314	0	0.219205	6.14388	-365.677
716	Mefenpyr-diethyl	Soil	ng	-181.589	0	0.112775	3.06286	-184.764
717	Mepiquat chloride	Soil	µg	-18.1356	0	0.00149797	0.0218429	-18.1589
718	Mercury	Raw	ng	59.3605	0	0	59.3605	0
719	Mercury	Air	µg	31.0721	0	5.15515	44.0381	-18.1212
720	Mercury	Water	µg	308.513	0	4.60636	331.674	-27.7674
721	Mercury	Soil	µg	-2.60805	0	0.00737886	0.0833747	-2.6988
722	Mesosulfuron-methyl (prop)	Soil	ng	-3.01096	0	0.00152916	0.0563167	-3.0688
723	Mesotrione	Soil	µg	-1.81065	0	0.00134987	0.147449	-1.95944
724	Metalaxil	Soil	µg	-12.2015	0	0.00124782	0.0628801	-12.2656
725	Metalaxyl-M	Soil	mg	-17.1295	0	0.000585374	0.0107106	-17.1408
726	Metaldehyde (tetramer)	Soil	µg	-446.26	0	0.0311105	0.697753	-446.989
727	Metam-sodium dihydrate	Soil	mg	-3.86874	0	0.000132375	0.0124038	-3.88127
728	Metamitron	Soil	mg	-1.61386	0	8.87768e-05	0.0011723	-1.61512
729	Metamorphous rock, graphite containing	Raw	µg	-31.7303	0	119.879	159.713	-311.322
730	Metazachlor	Soil	µg	-420.073	0	0.0154574	0.257483	-420.346
731	Metconazole	Soil	ng	-118.715	0	0.0738105	1.06602	-119.855
732	Methane	Air	g	120	120	9.8484e-08	3.8444e-07	-2.86632e-06
733	Methane, biogenic	Air	mg	-118.46	0	1.69545	30.0047	-150.16
734	Methane, bromo-, Halon 1001	Air	ng	-0.479431	0	0.243098	0.607213	-1.32974
735	Methane, bromochlorodifluoro-, Halon 1211	Air	ng	-84.3158	0	68.9524	186.008	-339.276
736	Methane, bromotrifluoro-, Halon 1301	Air	µg	7.10093	0	3.97304	4.14527	-1.01739
737	Methane, chlorodifluoro-, HCFC-22	Air	µg	21.4677	0	2.93492	26.2427	-7.70996
738	Methane, dichloro-, HCC-30	Air	µg	19.6407	0	0.362926	28.9914	-9.71363
739	Methane, dichloro-, HCC-30	Water	µg	74.3878	0	51.9047	45.838	-23.3549
740	Methane, dichlorodifluoro-, CFC-12	Air	ng	-550.422	0	192.996	133.824	-877.242
741	Methane, dichlorofluoro-, HCFC-21	Air	pg	-83.1908	0	189.479	257.247	-529.916
742	Methane, fossil	Air	g	1.47016	0	0.222071	2.01999	-0.771898
743	Methane, land transformation	Air	mg	-88.9362	0	0.0293609	0.0644022	-89.03
744	Methane, monochloro-, R-40	Air	µg	51.253	0	0.518887	52.621	-1.88691
745	Methane, tetrachloro-, CFC-10	Air	µg	-7.41664	0	0.131706	0.507773	-8.05612
746	Methane, tetrachloro-, CFC-10	Water	pg	51.091	0	0	51.091	0
747	Methane, tetrafluoro-, CFC-14	Air	µg	2.10305	0	7.93603	9.56379	-15.3968
748	Methane, trichlorofluoro-, CFC-11	Air	pg	-317.19	0	209.023	281.364	-807.577
749	Methane, trifluoro-, HFC-23	Air	ng	-26.4698	0	60.2886	81.8513	-168.61
750	Methanesulfonic acid	Air	ng	-684.463	0	0.175274	0.864046	-685.503
751	Methanol	Air	mg	-14.6008	0	0.0584546	0.813548	-15.4728
752	Methanol	Water	µg	-229.388	0	6.70051	7.97265	-244.061
753	Methiocarb	Soil	µg	-4.58517	0	0.000157141	0.00937929	-4.59471
754	Methomyl	Air	pg	-2.92802	0	0.00129647	0.066768	-2.99608
755	Methomyl	Water	pg	-0.045654	0	2.02148e-05	0.00104106	-0.0467152
756	Methomyl	Soil	pg	-9.22621	0	0.0040852	0.210387	-9.44068
757	Methoxyfenozide	Soil	µg	-58.2736	0	0.00198073	0.0355132	-58.3111
758	Methyl acetate	Air	µg	0.937812	0	2.62205e-05	1.06032	-0.122535
759	Methyl acetate	Water	ng	-293.329	0	0.0629292	0.692671	-294.085
760	Methyl acrylate	Air	ng	202.819	0	166.592	37.147	-0.920545
761	Methyl acrylate	Water	µg	3.96212	0	3.25443	0.725678	-0.0179831
762	Methyl borate	Air	µg	-1.21079	0	0.000267915	0.00187176	-1.21293
763	Methyl ethyl ketone	Air	µg	50.4812	0	82.8769	23.0476	-55.4433
764	Methyl formate	Air	µg	-1.06403	0	0.00039349	0.00173801	-1.06617
765	Methyl formate	Water	ng	-424.808	0	0.157098	0.693887	-425.659
766	Methyl lactate	Air	µg	-2.57888	0	0.000209941	0.00256406	-2.58165
767	Methyl pentane	Water	ng	1.62473	0	0	1.62473	0
768	Methylamine	Air	µg	-1.06128	0	0.00154841	0.00305258	-1.06588
769	Methylamine	Water	µg	-2.55322	0	0.00196803	0.00286368	-2.55805
770	Metiram	Soil	µg	-16.1399	0	0.000543037	0.0517338	-16.1922
771	Metolachlor	Air	µg	-5.56335	0	0.00956644	0.0115261	-5.58444
772	Metolachlor	Water	ng	-162.23	0	0.0658463	1.37509	-163.671
773	Metolachlor	Soil	µg	-170.884	0	1.13579	5.49524	-177.515
774	Metosulam	Soil	ng	-1.72466	0	0.000875895	0.0322579	-1.75779
775	Metribuzin	Air	µg	-2.18106	0	0.00372957	0.00388662	-2.18867
776	Metribuzin	Soil	µg	-103.461	0	0.0617011	0.222655	-103.745
777	Metsulfuron-methyl	Soil	µg	-4.35617	0	0.0061149	0.00793201	-4.37021
778	Mineral oil	Soil	mg	-25.1088	0	0.000860976	0.0528209	-25.1624
779	Molinate	Soil	ng	-278.623	0	0.655959	0.734555	-280.013
780	Molybdenum	Raw	µg	-143.752	0	204.488	0	-348.239
781	Molybdenum	Air	µg	515.708	0	502.183	56.147	-42.622
782	Molybdenum	Water	mg	6.58773	0	0.157	7.39133	-0.960594
783	Molybdenum	Soil	µg	1.26376	0	0.827814	0.564943	-0.129002
784	Molybdenum-99	Water	µBq	4.04428	0	1.5866	8.86017	-6.4025
785	Molybdenum, 0.010% in sulfide, Mo 8.2E-3% and Cu 1.83% in crude ore	Raw	µg	-104.269	0	50.4715	0	-154.74
786	Molybdenum, 0.014% in sulfide, Mo 8.2E-3% and Cu 0.81% in crude ore	Raw	µg	-23.5506	0	11.5344	0	-35.0851
787	Molybdenum, 0.016% in sulfide, Mo 8.2E-3% and Cu 0.27% in crude ore	Raw	µg	-230.282	0	131.424	0	-361.706
788	Molybdenum, 0.022% in sulfide, Mo 8.2E-3% and Cu 0.22% in crude ore	Raw	µg	-135.078	0	90.6092	0	-225.687
789	Molybdenum, 0.022% in sulfide, Mo 8.2E-3% and Cu 0.36% in crude ore	Raw	µg	-169.464	0	81.795	0	-251.259
790	Molybdenum, 0.025% in sulfide, Mo 8.2E-3% and Cu 0.39% in crude ore	Raw	µg	-165.758	0	107	0	-272.758
791	Monobutyltin	Water	pg	0.0304724	0	0	0.0304724	0
792	Monocrotophos	Soil	µg	-124.071	0	0.125076	1.07493	-125.271
793	Monoethanolamine	Air	µg	-505.58	0	8.8648	22.518	-536.963
794	Monoethanolamine	Water	ng	11.6347	0	3.77766	40.0294	-32.1724
795	Monophenyltin	Water	pg	3.34213e-05	0	0	3.34213e-05	0
796	Monosodium acid methanearsonate	Soil	µg	-63.7162	0	0.0026358	0	-63.7188
797	Myclobutanil	Soil	µg	-53.6974	0	0.00182659	0.049165	-53.7484
798	Naphthalene	Air	µg	-84.0253	0	0.012012	0.242301	-84.2797
799	Naphthalene	Water	µg	-33.6102	0	0.004804	0.0968208	-33.7119
800	Napropamide	Soil	µg	-7.22902	0	0.0153575	0.100713	-7.34509
801	Neodymium	Raw	µg	2.24268	0	0.251292	2.22926	-0.237871
802	Nickel	Raw	mg	94.4449	0	0	94.4449	0
803	Nickel	Air	µg	758.839	0	99.9514	870.938	-212.051
804	Nickel	Water	mg	104.394	0	2.01649	110.817	-8.44042
805	Nickel	Soil	µg	-71.0902	0	9.52996	10.4292	-91.0493
806	Nickel, 1.13% in sulfide, Ni 0.76% and Cu 0.76% in crude ore	Raw	mg	-5.42197	0	0.516288	0	-5.93826
807	Nickel, 1.98% in silicates, 1.04% in crude ore	Raw	mg	-36.3702	0	20.8642	0	-57.2344
808	Nickel, Ni 2.3E+0%, Pt 2.5E-4%, Pd 7.3E-4%, Rh 2.0E-5%, Cu 3.2E+0% in ore	Raw	mg	-3.02123	0	0.210618	0	-3.23185
809	Nickel, Ni 2.5E+0%, in mixed ore	Raw	µg	-209.453	0	7.69883	0	-217.152
810	Nickel, Ni 3.7E-2%, Pt 4.8E-4%, Pd 2.0E-4%, Rh 2.4E-5%, Cu 5.2E-2% in ore	Raw	mg	-1.85947	0	0.0171176	0	-1.87659
811	Nicosulfuron	Soil	ng	-326.488	0	0.228433	4.87239	-331.589
812	Niobium-95	Air	Bq	-3.82125	0	0.00569393	3.46438	-7.29133
813	Niobium-95	Water	mBq	1.937	0	0.00955562	2.73377	-0.806326
814	Nitrate	Air	µg	311.02	0	220.851	146.187	-56.0185
815	Nitrate	Water	g	-4.07522	0	0.0196946	1.40992	-5.50483
816	Nitrate	Soil	µg	412.734	0	431.032	7.81003	-26.1073
817	Nitric acid	Soil	ng	1.96257	0	0	1.96257	0
818	Nitrite	Water	µg	205.471	0	16.9756	222.149	-33.6532
819	Nitrobenzene	Air	µg	-15.6197	0	0.00403624	0.409303	-16.033
820	Nitrobenzene	Water	µg	-62.5956	0	0.0161752	1.64035	-64.2522
821	Nitrogen	Water	mg	-1.64747	0	0	0	-1.64747
822	Nitrogen	Soil	ng	-620.074	0	0	0	-620.074
823	Nitrogen dioxide	Water	pg	329.924	0	0	329.924	0
824	Nitrogen fluoride	Air	pg	-3.48649	0	1.78223	4.57294	-9.84167
825	Nitrogen monoxide	Air	ng	277.465	0	55.9379	221.527	0
826	Nitrogen oxides	Air	g	5.61553	0	1.79114	4.63507	-0.810682
827	Nitrogen, atmospheric	Raw	g	1.18624	0	0.480546	1.85214	-1.14645
828	Nitrogen, atmospheric	Air	mg	17.0432	0	2.5807	14.8979	-0.435407
829	Nitrogen, atmospheric	Water	mg	8.49791	0	0.329951	8.16796	0
830	Nitrogen, atmospheric	Soil	µg	47.0649	0	2.72477	44.3401	0
831	Nitrogen, organic bound	Water	mg	-44.668	0	1.19485	0.883169	-46.746
832	NMVOC, non-methane volatile organic compounds, unspecified origin	Air	mg	447.181	0	231.696	363.156	-147.67
833	Noble gases, radioactive, unspecified	Air	kBq	145.838	0	0.524298	147.068	-1.75389
834	Norflurazon	Soil	µg	-68.9459	0	0.00237246	0.142068	-69.0903
835	Novaluron	Soil	pg	146.749	0	0	146.749	0
836	o-Xylene	Air	µg	253.754	0	258.92	1.86028	-7.02586
837	o-Xylene	Water	µg	3.53334	0	0.0298567	3.66516	-0.161678
838	Occupation, annual crop	Raw	m2a	-0.107132	0	3.0908e-05	5.7806e-05	-0.107221
839	Occupation, annual crop, greenhouse	Raw	mm2a	-489.785	0	0.0164062	0.194528	-489.996
840	Occupation, annual crop, irrigated	Raw	cm2a	-11.2165	0	0.0195428	0.232527	-11.4686
841	Occupation, annual crop, irrigated, intensive	Raw	cm2a	-51.0657	0	0.00342099	0.0374286	-51.1066
842	Occupation, annual crop, non-irrigated	Raw	mm2a	-83.1151	0	0.0395697	1.20039	-84.3551
843	Occupation, annual crop, non-irrigated, extensive	Raw	cm2a	-422.565	0	0.0262612	0.329596	-422.921
844	Occupation, annual crop, non-irrigated, intensive	Raw	cm2a	-282.924	0	0.243497	0.969829	-284.137
845	Occupation, arable land, unspecified use	Raw	mm2a	0.0443682	0	1.41147e-07	0.0484867	-0.0041187
846	Occupation, construction site	Raw	mm2a	-539.362	0	17.0818	57.0552	-613.499
847	Occupation, dump site	Raw	cm2a	58.6796	0	2.34577	64.2482	-7.9144
848	Occupation, forest, extensive	Raw	cm2a	-20.8888	0	0.403728	0.902997	-22.1956
849	Occupation, forest, intensive	Raw	cm2a	-292.116	0	25.9362	568.366	-886.418
850	Occupation, grassland, natural (non-use)	Raw	mm2a	507.837	0	5.25406	521.695	-19.1124
851	Occupation, grassland, natural, for livestock grazing	Raw	mm2a	343.554	0	0	343.554	0
852	Occupation, industrial area	Raw	cm2a	4.75281	0	3.12204	16.7395	-15.1087
853	Occupation, inland waterbody, unspecified	Raw	mm2a	-17.8306	0	0.0392249	0.0221246	-17.8919
854	Occupation, mineral extraction site	Raw	cm2a	18.6279	0	1.09253	19.9097	-2.37437
855	Occupation, pasture, man made	Raw	mm2a	632.087	0	0	632.087	0
856	Occupation, pasture, man made, extensive	Raw	mm2a	0.0527182	0	0.0431408	0.14745	-0.137873
857	Occupation, pasture, man made, intensive	Raw	cm2a	-103.91	0	0.0180225	0.504419	-104.432
858	Occupation, permanent crop	Raw	mm2a	-31.0033	0	4.41421	6.14686	-41.5644
859	Occupation, permanent crop, irrigated	Raw	m2a	-0.10766	0	8.62238e-06	0.000166667	-0.107835
860	Occupation, permanent crop, irrigated, intensive	Raw	cm2a	-55.0983	0	0.00186385	0.0348243	-55.135
861	Occupation, permanent crop, non-irrigated	Raw	mm2a	40.4413	0	0	40.4413	0
862	Occupation, permanent crop, non-irrigated, intensive	Raw	mm2a	-728.69	0	0.0244111	0.434037	-729.148
863	Occupation, sea and ocean	Raw	mm2a	0.0041827	0	0	0.0041827	0
864	Occupation, seabed, drilling and mining	Raw	mm2a	21.9342	0	10.0949	15.781	-3.94179
865	Occupation, seabed, infrastructure	Raw	mm2a	0.194161	0	0.0969236	0.138766	-0.0415294
866	Occupation, shrub land, sclerophyllous	Raw	mm2a	70.0907	0	42.843	39.5197	-12.272
867	Occupation, traffic area, rail network	Raw	mm2a	99.3386	0	20.028	153.045	-73.7344
868	Occupation, traffic area, rail/road embankment	Raw	cm2a	15.4942	0	23.6996	6.46161	-14.667
869	Occupation, traffic area, road network	Raw	cm2a	110.383	0	112.682	7.20907	-9.50835
870	Occupation, unknown	Raw	mm2a	2.04164	0	0	2.04164	0
871	Occupation, unspecified, natural (non-use)	Raw	mm2a	1.28825	0	0	1.28825	0
872	Occupation, urban, continuously built	Raw	mm2a	0.135504	0	0	0.135504	0
873	Occupation, urban, discontinuously built	Raw	mm2a	-589.815	0	0.126868	1.88242	-591.825
874	Occupation, urban, green areas	Raw	m2a	0.273585	0	0	0.273585	0
875	Occupation, urban/industrial fallow (non-use)	Raw	mm2a	-3.63178	0	0.00606048	0.0264761	-3.66432
876	Occupation, water bodies, artificial	Raw	cm2a	-3.2152	0	1.93619	15.842	-20.9934
877	Octaethylene glycol monododecyl ether	Air	ng	10.4148	0	1.20107	9.21376	0
878	Oil, crude	Raw	g	99.5349	0	82.7947	37.8252	-21.0849
879	Oils, biogenic	Water	µg	-15.9389	0	2.12409	2.13978	-20.2027
880	Oils, biogenic	Soil	mg	-0.790806	0	0.0342469	0.541391	-1.36644
881	Oils, unspecified	Water	mg	319.819	0	257.275	123.753	-61.2092
882	Oils, unspecified	Soil	mg	335.482	0	276.381	130.443	-71.3421
883	Olivine	Raw	µg	-2.93227	0	1.19069	0.645164	-4.76812
884	Orbencarb	Soil	µg	-89.0586	0	0.199281	0.284413	-89.5423
885	Organic carbon	Air	µg	-1.1595	0	0.070895	0.306285	-1.53668
886	Organic carbon	Water	µg	-3.77292	0	0.23069	0.99664	-5.00025
887	Organic carbon	Soil	µg	-3.77292	0	0.23069	0.99664	-5.00025
888	Oryzalin	Soil	µg	-101.106	0	0.0033892	0.0657371	-101.175
889	Oxamyl	Soil	µg	-19.3146	0	0.000650812	0.0637639	-19.3791
890	Oxydemeton methyl	Soil	ng	-48.5399	0	0.0247673	1.35569	-49.9203
891	Oxyfluorfen	Soil	µg	-879.159	0	0.0296587	0.546192	-879.735
892	Oxygen	Raw	g	-26.1348	0	0.527881	5.21567	-31.8784
893	Oxygen	Water	pg	553.589	0	114.47	439.119	0
894	Ozone	Air	mg	25.414	0	0.14418	25.7872	-0.517428
895	PAH, polycyclic aromatic hydrocarbons	Air	µg	52.5323	0	25.2442	239.98	-212.692
896	PAH, polycyclic aromatic hydrocarbons	Water	µg	33.6088	0	25.7386	14.7122	-6.84193
897	PAH, polycyclic aromatic hydrocarbons	Soil	µg	1.07447	0	1.12211	0.0203319	-0.0679651
898	Palladium	Raw	ng	967.687	0	0	967.687	0
899	Palladium	Air	ng	7.08904	0	0	7.08904	0
900	Palladium, Pd 1.6E-6%, in mixed ore	Raw	ng	-13.9964	0	0.514464	0	-14.5109
901	Palladium, Pd 2.0E-4%, Pt 4.8E-4%, Rh 2.4E-5%, Ni 3.7E-2%, Cu 5.2E-2% in ore	Raw	µg	-3.62823	0	0.0334001	0	-3.66163
902	Palladium, Pd 7.3E-4%, Pt 2.5E-4%, Rh 2.0E-5%, Ni 2.3E+0%, Cu 3.2E+0% in ore	Raw	µg	-0.953391	0	0.0664634	0	-1.01985
903	Paraffins	Air	ng	-79.9976	0	125.181	167.91	-373.089
904	Paraffins	Water	µg	0.220184	0	0.556485	0.746438	-1.08274
905	Paraquat	Air	µg	-1.40307	0	0.00239923	0.00250025	-1.40797
906	Paraquat	Soil	mg	-1.96447	0	0.000106709	0.0019256	-1.9665
907	Parathion	Soil	µg	-1.05112	0	0.00230647	0.002438	-1.05587
908	Parathion, methyl	Air	ng	-269.264	0	0.460437	0.479826	-270.204
909	Parathion, methyl	Soil	ng	-11.5418	0	0.0197363	0.0205674	-11.5821
910	Particulates, < 2.5 um	Air	g	0.881233	0	0.129192	1.02022	-0.268177
911	Particulates, > 10 um	Air	g	1.46217	0	0.232212	1.47802	-0.248067
912	Particulates, > 2.5 um, and < 10um	Air	mg	172.516	0	101.342	206.664	-135.491
913	Peat	Raw	g	-2.56769	0	0.0152711	0.0156116	-2.59857
914	Pendimethalin	Air	µg	-14.9669	0	0.0253234	0.0278836	-15.0201
915	Pendimethalin	Water	ng	-16.3117	0	0.00412736	0.135873	-16.4517
916	Pendimethalin	Soil	µg	-433.898	0	0.041757	0.462958	-434.403
917	Pentane	Air	mg	13.12	0	6.16427	9.69604	-2.74031
918	Pentane	Water	pg	228.308	0	65.5762	162.732	0
919	Pentane, 2-methyl-	Air	ng	144.29	0	29.6217	114.668	0
920	Pentane, 2,2,4-trimethyl-	Air	pg	585.816	0	4.59959	581.217	0
921	Pentane, 3-methyl-	Air	ng	-963.824	0	0	0	-963.824
922	Perlite	Raw	mg	-59.7471	0	0.0434575	0.191996	-59.9825
923	Permethrin	Air	ng	-219.655	0	0.375606	0.391422	-220.422
924	Permethrin	Soil	ng	-897.76	0	0.134918	3.83469	-901.73
925	Pesticides, unspecified	Soil	mg	-7.58529	0	0.000279987	0.0050393	-7.59061
926	Phenanthrene	Air	ng	1.25363	0	0.958314	2.35511	-2.0598
927	Phenanthrene	Water	µg	-377.249	0	0.0539212	1.08674	-378.39
928	Phenmedipham	Soil	µg	-319.546	0	0.0168799	0.225792	-319.788
929	Phenol	Air	µg	-321.514	0	4.56963	14.1315	-340.215
930	Phenol	Water	µg	303.111	0	395.423	264.982	-357.294
931	Phenol, 2,4-dichloro-	Air	µg	-1.21012	0	0.000805297	0.00259577	-1.21352
932	Phenol, pentachloro-	Air	µg	25.074	0	2.80829	26.9324	-4.6666
933	Phenol, pentachloro-	Soil	ng	-1.95882	0	0.262098	0.155971	-2.37689
934	Phorate	Soil	µg	-39.2689	0	0.00132123	0.12587	-39.3961
935	Phosgene	Air	ng	76.6184	0	0.0905052	76.5279	0
936	Phosmet	Soil	µg	-19.8141	0	0.000678507	0.0457786	-19.8606
937	Phosphate	Water	g	3.75496	0	0.0621941	4.05709	-0.36433
938	Phosphine	Air	ng	-7.98586	0	4.28814	10.7053	-22.9793
939	Phosphoric acid	Air	pg	15.4792	0	3.22393	30.058	-17.8028
940	Phosphoric acid	Water	ng	2.78498	0	0.624629	2.16035	0
941	Phosphorus	Raw	mg	-441.787	0	1.64229	7.53981	-450.969
942	Phosphorus	Air	µg	0.97379	0	8.29872	201.815	-209.14
943	Phosphorus	Water	mg	-8.01354	0	0.0424549	0.0997784	-8.15577
944	Phosphorus	Soil	µg	731.167	0	123.634	797.93	-190.397
945	Phosphorus oxychloride	Water	pg	945.297	0	237.045	708.252	0
946	Phosphorus pentachloride	Water	ng	3.21068	0	1.14342	2.06726	0
947	Phosphorus trichloride	Air	ng	-726.433	0	73.5279	139.675	-939.636
948	Phosphorus trichloride	Water	pg	124.291	0	42.4439	81.8469	0
949	Phosphorus, 18% in apatite, 4% in crude ore	Raw	mg	-204.27	0	2.80166	0	-207.072
950	Picloram	Soil	ng	-1.12688	0	0.000572301	0.021077	-1.14852
951	Picoxystrobin	Soil	ng	-376.595	0	0.280798	87.1446	-464.02
952	Piperonyl butoxide	Soil	µg	-11.9259	0	0.000399434	0.00697533	-11.9333
953	Pirimicarb	Soil	µg	-362.589	0	0.0205226	0.409955	-363.02
954	Pirimiphos methyl	Soil	µg	-188.418	0	0.00647028	0.118813	-188.543
955	Platinum	Raw	µg	1.22682	0	0	1.22682	0
956	Platinum	Air	ng	654.198	0	27.5263	626.712	-0.0407284
957	Platinum, Pt 2.5E-4%, Pd 7.3E-4%, Rh 2.0E-5%, Ni 2.3E+0%, Cu 3.2E+0% in ore	Raw	ng	-326.81	0	22.7828	0	-349.593
958	Platinum, Pt 4.7E-7%, in mixed ore	Raw	ng	-4.04855	0	0.148812	0	-4.19736
959	Platinum, Pt 4.8E-4%, Pd 2.0E-4%, Rh 2.4E-5%, Ni 3.7E-2%, Cu 5.2E-2% in ore	Raw	µg	-8.53768	0	0.0785946	0	-8.61628
960	Plutonium-238	Air	nBq	2.07101	0	0.00743171	2.08752	-0.0239479
961	Plutonium-alpha	Air	nBq	4.74752	0	0.0170362	4.78538	-0.0548975
962	Polonium-210	Air	Bq	1.41119	0	0.0174333	1.53259	-0.138828
963	Polonium-210	Water	mBq	-0.144406	0	2.11118	140.556	-142.811
964	Polychlorinated biphenyls	Air	ng	111.192	0	53.0771	111.079	-52.9648
965	Polychlorinated biphenyls	Water	pg	-135.755	0	0.899278	20.6763	-157.33
966	Potassium	Raw	µg	119.247	0	0	119.247	0
967	Potassium	Air	mg	2.58419	0	0.343921	9.58881	-7.34854
968	Potassium	Water	g	7.8146	0	0.153839	8.53535	-0.874596
969	Potassium	Soil	mg	4.35075	0	0.909275	4.54353	-1.10206
970	Potassium-40	Air	mBq	262.052	0	3.20442	280.108	-21.2612
971	Potassium-40	Water	mBq	157.594	0	1.42997	172.389	-16.2249
972	Potassium chloride	Raw	g	-3.54104	0	0.00189858	0.0102381	-3.55317
973	Praseodymium	Raw	ng	237.957	0	26.6631	236.533	-25.239
974	Primisulfuron	Soil	ng	-149.066	0	0.103835	1.55617	-150.726
975	Prochloraz	Soil	ng	-158.512	0	0.0807704	4.00173	-162.595
976	Procymidone	Soil	ng	-150.175	0	0.0985693	0.612319	-150.886
977	Profenofos	Soil	µg	-99.0333	0	0.00410168	0.118301	-99.1557
978	Prohexadione-calcium	Soil	pg	-678.999	0	0.34484	12.6999	-692.044
979	Prometryn	Soil	µg	-53.2166	0	0.00220145	0	-53.2188
980	Pronamide	Soil	pg	-7.5492	0	6.45636	4.61272	-18.6183
981	Propachlor	Soil	mg	-2.76947	0	9.29234e-05	0.00165438	-2.77122
982	Propamocarb HCl	Soil	ng	-188.549	0	0.00634385	0.604364	-189.16
983	Propanal	Air	µg	-14.0302	0	0.0497977	0.806259	-14.8863
984	Propanal	Water	µg	-4.00328	0	0.000421683	0.00470958	-4.00841
985	Propane	Air	mg	10.2092	0	5.04698	9.95204	-4.78986
986	Propanil	Soil	ng	-721.63	0	1.69893	1.90249	-725.231
987	Propargite	Soil	µg	-12.5954	0	0.000423779	0.0403724	-12.6362
988	Propene	Air	mg	-4.43726	0	0.286499	0.189554	-4.91331
989	Propene	Water	µg	-325.763	0	87.1423	27.5461	-440.451
990	Propiconazole	Air	ng	-257.971	0	0.441101	0.460047	-258.872
991	Propiconazole	Water	pg	-47.3454	0	0.0290526	0.810268	-48.1847
992	Propiconazole	Soil	µg	-1.83192	0	0.00111822	0.0334681	-1.86651
993	Propineb	Soil	ng	4.23709	0	0	4.23709	0
994	Propionic acid	Air	µg	100.384	0	1.42703	112.251	-13.2943
995	Propionic acid	Water	µg	-13.8856	0	0.00227028	0.0249081	-13.9128
996	Propoxycarbazone-sodium (prop)	Soil	ng	-3.76437	0	0.00191179	0.0704085	-3.83669
997	Propylamine	Air	ng	-872.195	0	0.0729886	0.441132	-872.71
998	Propylamine	Water	µg	-2.09323	0	0.000175171	0.00105872	-2.09446
999	Propylene oxide	Air	µg	-61.9344	0	19.455	0.545637	-81.9349
1000	Propylene oxide	Water	µg	33.264	0	46.788	1.21638	-14.7404
1001	Prosulfuron	Soil	ng	-39.0918	0	0.0577254	0.457011	-39.6065
1002	Protactinium-234	Air	mBq	15.3198	0	0.145973	17.3124	-2.13857
1003	Protactinium-234	Water	mBq	60.2143	0	0.50009	91.0757	-31.3615
1004	Prothioconazol	Air	pg	-0.0747531	0	3.30993e-05	0.00170461	-0.0764908
1005	Prothioconazol	Water	pg	-0.00779813	0	3.45287e-06	0.000177822	-0.00797941
1006	Prothioconazol	Soil	ng	-353.209	0	0.294064	96.6453	-450.149
1007	Pumice	Raw	mg	10.5631	0	2.90582	16.7326	-9.07535
1008	Pymetrozine	Soil	µg	-1.20674	0	4.06014e-05	0.003868	-1.21065
1009	Pyraclostrobin (prop)	Air	ng	-607.597	0	1.03913	1.08439	-609.72
1010	Pyraclostrobin (prop)	Water	pg	-133.401	0	0.035836	0.953417	-134.39
1011	Pyraclostrobin (prop)	Soil	µg	-433.86	0	0.0623202	1.30332	-435.226
1012	Pyraflufen-ethyl	Soil	ng	84.3585	0	0	84.3585	0
1013	Pyrene	Air	pg	59.5863	0	49.9695	117.12	-107.503
1014	Pyrene	Water	µg	-342.599	0	0.0489686	0.986923	-343.635
1015	Pyrethrin	Soil	µg	-13.107	0	0.00043897	0.00729144	-13.1147
1016	Pyrimethanil	Soil	µg	-103.823	0	0.0034825	0.0443518	-103.87
1017	Pyrithiobac sodium salt	Soil	µg	-3.56112	0	0.000147315	0	-3.56126
1018	Quinclorac	Soil	ng	-12.0526	0	0.0283753	0.0317752	-12.1127
1019	Quinmerac	Soil	pg	1.23697	0	0	1.23697	0
1020	Quinoxyfen	Soil	ng	-32.9192	0	0.0167185	0.615718	-33.5517
1021	Quizalofop-P	Soil	ng	-21.6029	0	0.0141793	0.0880828	-21.7052
1022	Quizalofop-p-ethyl	Soil	µg	-87.8372	0	0.00294408	0.0523697	-87.8925
1023	Quizalofop ethyl ester	Air	ng	-81.537	0	0.139427	0.145298	-81.8217
1024	Quizalofop ethyl ester	Soil	ng	-22.7147	0	0.0185889	0.0845995	-22.8179
1025	Radioactive species, alpha emitters	Water	mBq	-2.92453	0	0.0239145	0.0683128	-3.01676
1026	Radioactive species, Nuclides, unspecified	Water	Bq	14.5947	0	0.0640271	14.8735	-0.342842
1027	Radioactive species, other beta emitters	Air	Bq	-16.4377	0	1.12221	1.16561	-18.7255
1028	Radium-224	Water	mBq	253.295	0	206.648	94.8145	-48.1673
1029	Radium-226	Air	mBq	288.468	0	3.30877	355.507	-70.3474
1030	Radium-226	Water	Bq	20.4788	0	0.498945	30.5246	-10.5447
1031	Radium-228	Air	mBq	23.4796	0	3.98486	77.3056	-57.8108
1032	Radium-228	Water	mBq	804.905	0	415.817	499.073	-109.985
1033	Radon-220	Air	Bq	6.05147	0	0.0591729	6.21652	-0.224217
1034	Radon-222	Air	kBq	279.576	0	2.32413	422.859	-145.607
1035	Rhenium	Raw	ng	6.29092	0	8.89352	0.0075273	-2.61013
1036	Rhodium	Raw	ng	157.987	0	0	157.987	0
1037	Rhodium	Air	ng	7.08904	0	0	7.08904	0
1038	Rhodium, Rh 1.6E-7%, in mixed ore	Raw	ng	-1.37362	0	0.0504898	0	-1.42411
1039	Rhodium, Rh 2.0E-5%, Pt 2.5E-4%, Pd 7.3E-4%, Ni 2.3E+0%, Cu 3.2E+0% in ore	Raw	ng	-26.0978	0	1.81934	0	-27.9171
1040	Rhodium, Rh 2.4E-5%, Pt 4.8E-4%, Pd 2.0E-4%, Ni 3.7E-2%, Cu 5.2E-2% in ore	Raw	ng	-427.451	0	3.93495	0	-431.386
1041	Rimsulfuron	Soil	ng	-740.815	0	0.12375	3.41786	-744.356
1042	Rotenone	Soil	µg	-7.33991	0	0.000245823	0.00408321	-7.34423
1043	Rubidium	Water	µg	50.659	0	41.3296	18.9629	-9.63345
1044	Ruthenium-103	Air	nBq	0.0566838	0	0.342682	0.769255	-1.05525
1045	Ruthenium-103	Water	µBq	179.793	0	0.694717	253.359	-74.261
1046	Samarium	Raw	ng	169.803	0	19.0264	168.787	-18.0102
1047	Sand	Raw	g	5.27925	0	0.000340742	5.28026	-0.00135137
1048	Scandium	Air	µg	24.5638	0	0.276496	38.6512	-14.3639
1049	Scandium	Water	mg	4.88829	0	0.078872	5.20687	-0.397454
1050	Scandium	Soil	ng	303.322	0	0	303.322	0
1051	Selenium	Air	µg	215.161	0	8.66021	229.65	-23.149
1052	Selenium	Water	mg	3.85494	0	0.113292	4.35687	-0.615226
1053	Selenium	Soil	µg	5.76452	0	5.73522	0.376683	-0.347378
1054	Sethoxydim	Air	ng	-175.502	0	0.300105	0.312742	-176.114
1055	Sethoxydim	Soil	ng	-607.722	0	0.0937088	2.02219	-609.837
1056	Shale	Raw	g	7.60468	0	0.0171468	7.64116	-0.0536253
1057	Silicon	Air	mg	-8.72045	0	4.40454	3.731	-16.856
1058	Silicon	Water	g	23.9774	0	0.451267	24.7742	-1.24801
1059	Silicon	Soil	mg	10.2185	0	0.907145	10.7848	-1.4734
1060	Silicon dioxide	Water	µg	3.65326	0	1.39561	3.44098	-1.18333
1061	Silicon tetrachloride	Air	ng	430.427	0	164.43	405.415	-139.419
1062	Silicon tetrafluoride	Air	µg	-1.40175	0	0.0108411	0.0360105	-1.4486
1063	Silthiofam	Soil	ng	-50.5902	0	0.025693	0.946235	-51.5622
1064	Silver	Raw	µg	20.1678	0	0	20.1678	0
1065	Silver	Air	µg	1.04904	0	0.0283232	1.61979	-0.599071
1066	Silver	Water	µg	611.147	0	12.0026	649.463	-50.3184
1067	Silver	Soil	ng	100.813	0	28.749	73.8054	-1.74121
1068	Silver-110	Air	µBq	1.97453	0	0.00736919	2.78192	-0.814766
1069	Silver-110	Water	mBq	3.1405	0	1.20726	6.7132	-4.77995
1070	Silver, 0.007% in sulfide, Ag 0.004%, Pb, Zn, Cd, In	Raw	mg	-3.04592	0	0.0371438	0	-3.08306
1071	Silver, 3.2ppm in sulfide, Ag 1.2ppm, Cu and Te, in crude ore	Raw	ng	-4.88977	0	1.04787	0	-5.93764
1072	Silver, Ag 1.5E-4%, Au 6.8E-4%, in ore	Raw	ng	0.254125	0	1.10076	0	-0.846638
1073	Silver, Ag 1.5E-5%, Au 5.4E-4%, in ore	Raw	pg	23.2618	0	100.76	0	-77.4987
1074	Silver, Ag 1.8E-6%, in mixed ore	Raw	ng	-15.6158	0	0.573989	0	-16.1898
1075	Silver, Ag 2.1E-4%, Au 2.1E-4%, in ore	Raw	ng	13.5106	0	47.9437	0	-34.4331
1076	Silver, Ag 4.2E-3%, Au 1.1E-4%, in ore	Raw	µg	-6.93517	0	4.72272	0	-11.6579
1077	Silver, Ag 4.6E-5%, Au 1.3E-4%, in ore	Raw	ng	24.0484	0	77.7623	0	-53.7139
1078	Silver, Ag 5.4E-3%, in mixed ore	Raw	µg	-32.2217	0	0.189059	0	-32.4108
1079	Silver, Ag 7.6E-5%, Au 9.7E-5%, in ore	Raw	ng	3.2092	0	13.9009	0	-10.6917
1080	Silver, Ag 9.7E-4%, Au 9.7E-4%, Zn 0.63%, Cu 0.38%, Pb 0.014%, in ore	Raw	µg	-14.7643	0	9.03784	0	-23.8022
1081	Simazine	Soil	µg	-374.383	0	0.0147711	2.48502	-376.883
1082	Sodium	Raw	µg	3.64114	0	0	3.64114	0
1083	Sodium	Air	mg	0.384338	0	0.576283	1.45191	-1.64385
1084	Sodium	Water	g	12.6113	0	1.46376	15.1466	-3.9991
1085	Sodium	Soil	mg	8.56263	0	5.99789	4.02869	-1.46395
1086	Sodium-24	Water	mBq	6.29596	0	0.0246072	8.87265	-2.6013
1087	Sodium chlorate	Air	ng	146.771	0	91.741	686.935	-631.905
1088	Sodium chlorate	Water	µg	-14.634	0	0.000605377	0	-14.6346
1089	Sodium chloride	Raw	mg	-143.26	0	121.511	463.318	-728.089
1090	Sodium dichromate	Air	ng	-159.024	0	103.041	183.625	-445.689
1091	Sodium formate	Air	µg	-1.88107	0	0.00804567	0.0161855	-1.9053
1092	Sodium formate	Water	µg	-4.51915	0	0.0193292	0.0388846	-4.57737
1093	Sodium hydroxide	Air	ng	260.993	0	457.552	108.112	-304.671
1094	Sodium nitrate	Raw	µg	116.658	0	0.000316094	116.659	-0.00134932
1095	Sodium sulfate	Raw	mg	-7.71759	0	0.299532	0.648338	-8.66546
1096	Sodium tetrahydroborate	Air	ng	-2.31471	0	1.18325	3.03601	-6.53396
1097	Solids, inorganic	Water	mg	370.574	0	12.4091	418.223	-60.0578
1098	Spinosad	Soil	µg	-5.26866	0	0.000184226	0.00712253	-5.27597
1099	Spiroxamine	Soil	ng	-729.096	0	0.395505	14.4016	-743.893
1100	Spodumene	Raw	µg	-70.2985	0	0.280909	0.558963	-71.1383
1101	Stibnite	Raw	µg	-1.13643	0	0.0723973	0	-1.20882
1102	Strontium	Raw	mg	-3.11013	0	0.00684936	0.00726135	-3.12425
1103	Strontium	Air	µg	656.358	0	44.0562	779.441	-167.139
1104	Strontium	Water	mg	430.64	0	13.5251	448.397	-31.2823
1105	Strontium	Soil	µg	49.2569	0	25.1387	29.9768	-5.85857
1106	Strontium-89	Water	mBq	2.30624	0	0.0312737	3.29493	-1.01996
1107	Strontium-90	Water	mBq	200.401	0	57.8257	349.789	-207.213
1108	Styrene	Air	µg	410.909	0	362.895	58.6077	-10.5932
1109	Sulfate	Air	mg	0.415396	0	2.43381	14.6628	-16.6812
1110	Sulfate	Water	g	88.2756	0	1.59345	97.0469	-10.3647
1111	Sulfate	Soil	µg	689.028	0	719.574	13.0389	-43.584
1112	Sulfentrazone	Air	µg	-1.67823	0	0.00286974	0.00299058	-1.68409
1113	Sulfentrazone	Soil	µg	-1.35777	0	0.00359414	2.18737	-3.54873
1114	Sulfide	Water	mg	-2.09306	0	0.00939043	0.0555732	-2.15802
1115	Sulfite	Water	mg	1.84445	0	0.0231311	1.89903	-0.0777157
1116	Sulfosate	Soil	µg	-14.2321	0	0.0142929	0.068801	-14.3151
1117	Sulfosulfuron	Soil	ng	-13.1855	0	0.00686755	0.589823	-13.7822
1118	Sulfur	Raw	mg	-3.18346	0	0.31421	0.528232	-4.0259
1119	Sulfur	Water	mg	-21.5921	0	1.35036	0.89403	-23.8365
1120	Sulfur	Soil	mg	-6.88084	0	1.43702	2.82579	-11.1436
1121	Sulfur dioxide	Air	g	1.75316	0	0.381504	2.31016	-0.938506
1122	Sulfur hexafluoride	Air	µg	-6.92742	0	3.96393	4.62437	-15.5157
1123	Sulfur oxides	Air	µg	549.825	0	25.4838	536.071	-11.7297
1124	Sulfur trioxide	Air	µg	-117.83	0	0.0456119	0.145598	-118.021
1125	Sulfuric acid	Air	µg	-943.024	0	2.17419	1.5164	-946.714
1126	Sulfuric acid	Water	µg	9.24359	0	0	9.24359	0
1127	Sulfuric acid	Soil	mg	-4.42842	0	0.000149286	0.0171492	-4.44572
1128	Suspended solids, unspecified	Water	g	-8.36204	0	0.111256	7.54311	-16.0164
1129	t-Butyl methyl ether	Air	µg	-1.52404	0	1.68183	0.720439	-3.92631
1130	t-Butyl methyl ether	Water	ng	127.119	0	36.107	219.299	-128.288
1131	t-Butylamine	Air	µg	-1.21804	0	0.00150964	0.00268363	-1.22223
1132	t-Butylamine	Water	µg	-2.92333	0	0.0036232	0.00644079	-2.93339
1133	Talc	Raw	µg	-70.7708	0	69.5134	595.04	-735.324
1134	Tantalum	Raw	µg	8.7501	0	14.9366	4.48961	-10.6761
1135	Tau-fluvalinate	Soil	pg	0.0197185	0	0	0.0197185	0
1136	Tebuconazole	Air	pg	-0.199194	0	8.81994e-05	0.00454225	-0.203824
1137	Tebuconazole	Water	pg	-0.0616216	0	2.72849e-05	0.00140517	-0.063054
1138	Tebuconazole	Soil	µg	-1.43861	0	0.00149075	0.0868963	-1.527
1139	Tebupirimphos	Soil	µg	-1.25219	0	0.000872241	0.0130722	-1.26613
1140	Tebutam	Soil	µg	-26.0792	0	0.062108	0.408108	-26.5494
1141	Technetium-99m	Water	mBq	1.77812	0	0.0398487	2.57205	-0.833772
1142	Teflubenzuron	Soil	µg	-1.05493	0	0.00246022	0.0480644	-1.10546
1143	Tefluthrin	Air	ng	-8.58997	0	0.00217352	0.0715526	-8.66369
1144	Tefluthrin	Water	pg	-0.0420798	0	1.06498e-05	0.000351441	-0.0424419
1145	Tefluthrin	Soil	µg	-1.01183	0	0.000692783	0.01052	-1.02304
1146	Tellurium	Raw	pg	-663.301	0	157.182	70.1727	-890.655
1147	Tellurium	Air	ng	9.73241	0	0	9.73241	0
1148	Tellurium-123m	Water	mBq	0.994649	0	0.00527785	1.40139	-0.412019
1149	Tellurium-132	Water	µBq	53.1166	0	0.198238	74.8364	-21.918
1150	Terbacil	Soil	mg	-1.01802	0	3.40954e-05	0.000606106	-1.01866
1151	Terbufos	Soil	mg	-2.48327	0	0.000136204	0.00216519	-2.48557
1152	Terbuthylazin	Soil	µg	1.84673	0	0	1.84673	0
1153	Terpenes	Air	mg	-1.02537	0	0.000608929	0.00142064	-1.0274
1154	Tetramethyl ammonium hydroxide	Air	ng	-83.6158	0	42.7429	109.672	-236.031
1155	Thallium	Air	µg	-0.894207	0	0.108258	0.395998	-1.39846
1156	Thallium	Water	µg	474.067	0	10.3461	514.185	-50.4645
1157	Thallium	Soil	ng	21.1514	0	0	21.1514	0
1158	Thiamethoxam	Soil	µg	-844.696	0	0.10776	2.61742	-847.421
1159	Thiazole, 2-(thiocyanatemethylthio)benzo-	Soil	µg	-366.14	0	0.012319	1.1736	-367.326
1160	Thidiazuron	Soil	µg	-6.23851	0	0.000258073	0	-6.23877
1161	Thifensulfuron	Air	ng	-23.9189	0	0.0409009	0.0426232	-24.0024
1162	Thifensulfuron-methyl	Soil	ng	-11.2021	0	0.00692405	0.201853	-11.4109
1163	Thiobencarb	Soil	ng	-154.445	0	0.363609	0.407176	-155.216
1164	Thiocyanate, ion	Water	ng	10.4641	0	0	10.4641	0
1165	Thiodicarb	Air	ng	-85.2417	0	0.145762	0.1519	-85.5393
1166	Thiodicarb	Soil	ng	36.0669	0	0.00624859	39.7276	-3.66694
1167	Thiophanate-methyl	Soil	ng	206.886	0	0	206.886	0
1168	Thiram	Soil	ng	-33.1245	0	4.76188	6.95809	-44.8445
1169	Thorium	Air	µg	-1.09113	0	0.0966136	0.147617	-1.33536
1170	Thorium-228	Air	mBq	35.1941	0	0.646714	40.7403	-6.19294
1171	Thorium-228	Water	Bq	1.01208	0	0.8266	0.379258	-0.193783
1172	Thorium-230	Air	mBq	13.5047	0	0.22211	24.2104	-10.9277
1173	Thorium-230	Water	Bq	5.09806	0	0.0423403	7.71095	-2.65523
1174	Thorium-232	Air	mBq	54.939	0	0.712311	59.3828	-5.15619
1175	Thorium-232	Water	mBq	31.3649	0	0.251499	32.0914	-0.978012
1176	Thorium-234	Air	mBq	15.3226	0	0.14599	17.3152	-2.13862
1177	Thorium-234	Water	mBq	60.2442	0	0.500282	91.1059	-31.362
1178	Tin	Raw	µg	178.212	0	157.168	153.552	-132.509
1179	Tin	Air	µg	340.307	0	352.197	17.9252	-29.8148
1180	Tin	Water	mg	0.730681	0	0.11306	1.30741	-0.68979
1181	Tin	Soil	µg	3.85948	0	0.0142627	3.85685	-0.0116297
1182	TiO2, 54% in ilmenite, 18% in crude ore	Raw	mg	-0.547386	0	0.711964	0	-1.25935
1183	TiO2, 54% in ilmenite, 2.6% in crude ore	Raw	mg	-17.5468	0	9.65395	0	-27.2007
1184	TiO2, 95% in rutile, 0.40% in crude ore	Raw	mg	-2.70005	0	1.48571	0	-4.18575
1185	Titanium	Raw	mg	361.385	0	0	361.385	0
1186	Titanium	Air	µg	393.751	0	239.212	737.372	-582.833
1187	Titanium	Water	mg	188.39	0	6.6017	190.233	-8.4451
1188	Titanium	Soil	µg	283.088	0	111.363	201.165	-29.4401
1189	TOC, Total Organic Carbon	Water	g	-1.88615	0	0.278051	0.644636	-2.80884
1190	Toluene	Air	mg	-0.707364	0	0.830001	1.90906	-3.44643
1191	Toluene	Water	µg	839.713	0	532.513	481.194	-173.995
1192	Toluene, 2-chloro-	Air	µg	-7.46446	0	0.000803888	0.0167914	-7.48205
1193	Toluene, 2-chloro-	Water	µg	-15.7901	0	0.00125046	0.0359796	-15.8274
1194	Tralkoxydim	Soil	µg	-3.10482	0	0.0019278	0.0523761	-3.15912
1195	Transformation, from annual crop	Raw	sq.in	-190.327	0	0.0638074	0.134402	-190.525
1196	Transformation, from annual crop, greenhouse	Raw	cm2	-11.2941	0	0.000378325	0.00478324	-11.2993
1197	Transformation, from annual crop, irrigated	Raw	mm2	25.6831	0	0	25.6831	0
1198	Transformation, from annual crop, irrigated, intensive	Raw	cm2	-190.923	0	0.00640064	0.113829	-191.043
1199	Transformation, from annual crop, non-irrigated	Raw	mm2	-168.335	0	0.9086	88.4571	-257.701
1200	Transformation, from annual crop, non-irrigated, extensive	Raw	cm2	-776.769	0	0.0434105	0.59288	-777.406
1201	Transformation, from annual crop, non-irrigated, intensive	Raw	cm2	-268.479	0	0.19775	0.51784	-269.195
1202	Transformation, from cropland fallow (non-use)	Raw	mm2	0.0092542	0	0.0235251	0.0324941	-0.0467649
1203	Transformation, from dump site, inert material landfill	Raw	mm2	8.98965	0	8.38069	1.82933	-1.22037
1204	Transformation, from dump site, residual material landfill	Raw	mm2	4.9994	0	0.156266	5.70829	-0.865154
1205	Transformation, from dump site, sanitary landfill	Raw	mm2	0.192211	0	0.0255527	0.23765	-0.070991
1206	Transformation, from dump site, slag compartment	Raw	mm2	-0.171115	0	0.00584957	0.119531	-0.296496
1207	Transformation, from forest, extensive	Raw	mm2	-138.053	0	1.64478	4.6733	-144.371
1208	Transformation, from forest, intensive	Raw	mm2	-172.466	0	30.4384	717.497	-920.401
1209	Transformation, from forest, primary (non-use)	Raw	mm2	-473.299	0	0.385702	7.75182	-481.437
1210	Transformation, from forest, secondary (non-use)	Raw	mm2	-866.72	0	0.443942	1.21576	-868.379
1211	Transformation, from forest, unspecified	Raw	mm2	142.476	0	87.9592	80.3632	-25.8464
1212	Transformation, from grassland, natural (non-use)	Raw	mm2	-209.434	0	0.0325781	33.0034	-242.47
1213	Transformation, from grassland, natural, for livestock grazing	Raw	mm2	4.30562	0	0	4.30562	0
1214	Transformation, from heterogeneous, agricultural	Raw	mm2	-0.00802515	0	0.000157801	0.0135632	-0.0217462
1215	Transformation, from industrial area	Raw	mm2	1.1034	0	0.0397612	2.05317	-0.989532
1216	Transformation, from mineral extraction site	Raw	mm2	6.05752	0	1.23747	9.53143	-4.71137
1217	Transformation, from pasture, man made	Raw	mm2	-22.9843	0	13.9608	19.7222	-56.6672
1218	Transformation, from pasture, man made, extensive	Raw	mm2	0.00105438	0	0.000862829	0.00294905	-0.0027575
1219	Transformation, from pasture, man made, intensive	Raw	cm2	-48.9242	0	0.0144503	0.390672	-49.3293
1220	Transformation, from permanent crop	Raw	mm2	-95.478	0	0.279594	0.462136	-96.2197
1221	Transformation, from permanent crop, irrigated	Raw	cm2	-42.095	0	0.00339576	0.100407	-42.1988
1222	Transformation, from permanent crop, irrigated, intensive	Raw	cm2	-49.2335	0	0.00164984	0.0291522	-49.2643
1223	Transformation, from permanent crop, non-irrigated	Raw	mm2	2.02206	0	0	2.02206	0
1224	Transformation, from permanent crop, non-irrigated, intensive	Raw	mm2	-728.69	0	0.0244111	0.434037	-729.148
1225	Transformation, from river, natural (non-use)	Raw	mm2	0.582412	0	0	0.582412	0
1226	Transformation, from seabed, infrastructure	Raw	mm2	0.00105472	0	3.71348e-05	0.00119054	-0.000172957
1227	Transformation, from seabed, unspecified	Raw	mm2	21.9484	0	10.1089	15.7901	-3.95057
1228	Transformation, from shrub land, sclerophyllous	Raw	mm2	14.2865	0	8.70485	8.50638	-2.92472
1229	Transformation, from traffic area, rail/road embankment	Raw	mm2	-2.62741	0	0.202672	4.30874	-7.13883
1230	Transformation, from traffic area, road network	Raw	mm2	-0.051092	0	7.6268e-05	6.22279e-05	-0.0512305
1231	Transformation, from unknown	Raw	mm2	122.475	0	34.6269	133.449	-45.6012
1232	Transformation, from unspecified, natural (non-use)	Raw	mm2	0.00736162	0	0.00135503	0.00965627	-0.00364969
1233	Transformation, from urban, continuously built	Raw	mm2	0.0010923	0	0	0.0010923	0
1234	Transformation, from urban, green areas	Raw	mm2	0.00044719	0	0	0.00044719	0
1235	Transformation, from wetland, inland (non-use)	Raw	mm2	-0.744923	0	0.00159348	0.310859	-1.05738
1236	Transformation, to annual crop	Raw	sq.in	-154.96	0	0.0291694	0.0884008	-155.078
1237	Transformation, to annual crop, fallow	Raw	mm2	0.316379	0	0.0417126	0.370839	-0.0961724
1238	Transformation, to annual crop, greenhouse	Raw	cm2	-11.2941	0	0.000378325	0.00478324	-11.2993
1239	Transformation, to annual crop, irrigated	Raw	mm2	25.6831	0	0	25.6831	0
1240	Transformation, to annual crop, irrigated, extensive	Raw	cm2	-10.0702	0	0.000337356	0.00599838	-10.0765
1241	Transformation, to annual crop, irrigated, intensive	Raw	cm2	-181.742	0	0.00899051	0.120272	-181.872
1242	Transformation, to annual crop, non-irrigated	Raw	mm2	-156.139	0	0.10738	72.014	-228.26
1243	Transformation, to annual crop, non-irrigated, extensive	Raw	cm2	-777.626	0	0.0450926	0.597362	-778.269
1244	Transformation, to annual crop, non-irrigated, intensive	Raw	cm2	-502.232	0	0.439918	1.03402	-503.706
1245	Transformation, to dump site	Raw	mm2	48.8196	0	1.19397	53.7385	-6.11288
1246	Transformation, to dump site, inert material landfill	Raw	mm2	8.98965	0	8.38069	1.82933	-1.22037
1247	Transformation, to dump site, residual material landfill	Raw	mm2	4.99928	0	0.156331	5.7083	-0.865356
1248	Transformation, to dump site, sanitary landfill	Raw	mm2	0.192211	0	0.0255527	0.23765	-0.070991
1249	Transformation, to dump site, slag compartment	Raw	mm2	-0.171115	0	0.00584957	0.119531	-0.296496
1250	Transformation, to forest, extensive	Raw	mm2	-16.1009	0	0.346873	0.74232	-17.1901
1251	Transformation, to forest, intensive	Raw	cm2	-2.88353	0	0.316573	7.21211	-10.4122
1252	Transformation, to forest, secondary (non-use)	Raw	mm2	-0.0601945	0	8.98559e-05	7.33144e-05	-0.0603577
1253	Transformation, to forest, unspecified	Raw	mm2	17.3396	0	9.172	11.3547	-3.18713
1254	Transformation, to grassland, natural (non-use)	Raw	mm2	6.02783	0	0.0711637	6.95685	-1.00018
1255	Transformation, to grassland, natural, for livestock grazing	Raw	mm2	15.3599	0	0	15.3599	0
1256	Transformation, to heterogeneous, agricultural	Raw	mm2	4.14074	0	3.05706	1.84554	-0.761871
1257	Transformation, to industrial area	Raw	mm2	17.0969	0	2.88388	46.9796	-32.7665
1258	Transformation, to inland waterbody, unspecified	Raw	mm2	-0.178306	0	0.000392249	0.000221246	-0.178919
1259	Transformation, to mineral extraction site	Raw	mm2	162.293	0	91.4353	100.568	-29.7104
1260	Transformation, to pasture, man made	Raw	mm2	20.5945	0	0.0187985	21.9436	-1.36793
1261	Transformation, to pasture, man made, extensive	Raw	mm2	0.00105438	0	0.000862829	0.00294905	-0.0027575
1262	Transformation, to pasture, man made, intensive	Raw	cm2	-47.219	0	0.0115493	0.373838	-47.6043
1263	Transformation, to permanent crop	Raw	cm2	-11.3153	0	0.00413715	0.0391479	-11.3586
1264	Transformation, to permanent crop, irrigated	Raw	cm2	-42.095	0	0.00339576	0.100407	-42.1988
1265	Transformation, to permanent crop, irrigated, intensive	Raw	cm2	-49.2335	0	0.00164984	0.0291522	-49.2643
1266	Transformation, to permanent crop, non-irrigated	Raw	mm2	1.96187	0	8.98559e-05	2.02214	-0.0603577
1267	Transformation, to permanent crop, non-irrigated, intensive	Raw	mm2	-728.69	0	0.0244111	0.434037	-729.148
1268	Transformation, to seabed, drilling and mining	Raw	mm2	21.9342	0	10.0949	15.781	-3.94179
1269	Transformation, to seabed, infrastructure	Raw	mm2	0.0142378	0	0.0139698	0.00904931	-0.00878139
1270	Transformation, to seabed, unspecified	Raw	mm2	0.00105472	0	3.71348e-05	0.00119054	-0.000172957
1271	Transformation, to shrub land, sclerophyllous	Raw	mm2	14.0101	0	8.56836	7.8948	-2.45301
1272	Transformation, to traffic area, rail network	Raw	mm2	0.229765	0	0.0463257	0.354	-0.170562
1273	Transformation, to traffic area, rail/road embankment	Raw	mm2	-3.03765	0	6.07153	4.96806	-14.0772
1274	Transformation, to traffic area, road network	Raw	mm2	24.1619	0	20.4621	6.86069	-3.1609
1275	Transformation, to unknown	Raw	mm2	-14.0763	0	0.365843	5.12564	-19.5678
1276	Transformation, to unspecified, natural (non-use)	Raw	mm2	0.0314206	0	0	0.0314206	0
1277	Transformation, to urban, continuously built	Raw	mm2	0.00180671	0	0	0.00180671	0
1278	Transformation, to urban, discontinuously built	Raw	mm2	-11.757	0	0.00265181	0.0400446	-11.7997
1279	Transformation, to urban/industrial fallow	Raw	mm2	-0.0484238	0	8.08064e-05	0.000353014	-0.0488576
1280	Transformation, to water bodies, artificial	Raw	mm2	-5.55454	0	2.95001	12.0284	-20.5329
1281	Transformation, to wetland, inland (non-use)	Raw	mm2	-0.190616	0	0.000284544	0.000232162	-0.191133
1282	Triadimenol	Soil	ng	-32.8512	0	0.0167439	0.846479	-33.7144
1283	Triallate	Soil	ng	-30.4261	0	0.0154524	0.569087	-31.0106
1284	Triasulfuron	Soil	ng	-9.01512	0	0.00457846	0.168618	-9.18831
1285	Tribenuron	Soil	ng	-2.61569	0	0.00133465	0.0730547	-2.69008
1286	Tribenuron-methyl	Soil	ng	-82.5531	0	0.0507221	1.403	-84.0068
1287	Tribufos	Soil	µg	-58.3447	0	0.00241359	0	-58.3471
1288	Tributyltin compounds	Water	µg	1.11001	0	4.11507	0.0957691	-3.10083
1289	Trichlorfon	Soil	ng	390.078	0	0.000634385	408.994	-18.916
1290	Triclopyr	Soil	ng	-752.421	0	12.0042	27.7756	-792.201
1291	Triethylene glycol	Water	µg	7.20813	0	0.385638	9.66356	-2.84107
1292	Trifloxystrobin	Air	ng	-15.3039	0	0.0261693	0.0272754	-15.3574
1293	Trifloxystrobin	Water	pg	-0.00230846	0	1.02214e-06	5.26402e-05	-0.00236212
1294	Trifloxystrobin	Soil	ng	-159.561	0	0.165199	101.751	-261.477
1295	Trifluralin	Air	µg	-24.1715	0	0.0413328	0.0430733	-24.2559
1296	Trifluralin	Soil	µg	-480.925	0	0.0473055	0.379327	-481.352
1297	Triforine	Soil	µg	-21.8365	0	0.00073177	0.0130148	-21.8502
1298	Trimethylamine	Air	ng	-220.457	0	0.0530249	0.567677	-221.078
1299	Trimethylamine	Water	ng	-529.098	0	0.12726	1.36242	-530.587
1300	Trinexapac-ethyl	Soil	µg	-2.77501	0	0.00169328	0.0492473	-2.82595
1301	Trioctyltin	Water	pg	0.00786384	0	0	0.00786384	0
1302	Triphenyltin	Water	pg	0.00334213	0	0	0.00334213	0
1303	Trisodium phosphate	Air	ng	8.85234	0	1.98545	6.8669	0
1304	Tungsten	Air	µg	2.88056	0	0.0239236	4.35693	-1.50029
1305	Tungsten	Water	mg	0.605517	0	0.122102	1.16546	-0.682041
1306	Ulexite	Raw	µg	34.6133	0	19.7796	66.0726	-51.2389
1307	Uranium	Raw	mg	14.2358	0	0.123229	21.554	-7.44144
1308	Uranium	Air	µg	-1.38037	0	0.128303	0.195514	-1.70419
1309	Uranium-234	Air	mBq	42.8722	0	0.483807	62.9971	-20.6087
1310	Uranium-234	Water	mBq	69.6924	0	0.578808	105.412	-36.298
1311	Uranium-235	Air	mBq	1.24412	0	0.0103326	1.88176	-0.647977
1312	Uranium-235	Water	mBq	77.7611	0	0.645819	117.616	-40.5004
1313	Uranium-238	Air	mBq	199.908	0	2.44374	232.425	-34.9609
1314	Uranium-238	Water	mBq	160.862	0	2.04012	280.589	-121.768
1315	Uranium alpha	Air	mBq	143.526	0	1.18776	216.176	-73.838
1316	Uranium alpha	Water	Bq	2.35193	0	0.0195252	3.55552	-1.22312
1317	Urea	Water	µg	-2.65004	0	0.00104091	0.00522265	-2.65631
1318	Vanadium	Raw	ng	121.796	0	0	121.796	0
1319	Vanadium	Air	mg	1.20202	0	0.112345	1.40297	-0.313292
1320	Vanadium	Water	mg	16.8909	0	0.442825	17.7993	-1.35118
1321	Vanadium	Soil	µg	8.35662	0	0.365167	8.66317	-0.671717
1322	Vermiculite	Raw	mg	0.886403	0	0.978242	2.96247	-3.05431
1323	Vinclozolin	Soil	ng	-50.0579	0	0.0328561	0.204104	-50.2948
1324	VOC, volatile organic compounds, unspecified origin	Air	µg	225.334	0	0.00540904	225.328	0
1325	VOC, volatile organic compounds, unspecified origin	Water	mg	-0.855997	0	1.44801	0.842424	-3.14643
1326	Volume occupied, final repository for low-active radioactive waste	Raw	mm3	55.4723	0	10.9353	51.4645	-6.92756
1327	Volume occupied, final repository for radioactive waste	Raw	mm3	12.6871	0	0.0455271	12.7883	-0.146706
1328	Volume occupied, reservoir	Raw	m3day	1.66329	0	0.145968	2.14322	-0.625901
1329	Volume occupied, underground deposit	Raw	mm3	6.09611	0	1.50213	6.54724	-1.95326
1330	Water, AR	Water	cm3	225.516	0	0.00292563	251.889	-26.3753
1331	Water, AT	Water	cu.in	-310.976	0	402.69	169.973	-883.64
1332	Water, AU	Water	dm3	25.8212	0	1.29259	28.4192	-3.89062
1333	Water, BA	Water	cu.in	-36.7758	0	38.4101	41.0068	-116.193
1334	Water, BD	Water	mm3	3.87327e-06	0	0	3.87327e-06	0
1335	Water, BE	Water	cm3	-35.5223	0	50.4433	86.9151	-172.881
1336	Water, BG	Water	cm3	10.0585	0	453.627	387.966	-831.535
1337	Water, BR	Water	cu.in	-498.903	0	228.723	197.861	-925.487
1338	Water, CA	Water	dm3	-89.7257	0	4.51294	7.55106	-101.79
1339	Water, CH	Water	dm3	-6.5016	0	26.4465	17.5296	-50.4777
1340	Water, CI	Water	cm3	-550.836	0	0.0184502	0.337693	-551.192
1341	Water, CL	Water	cu.in	39.4447	0	71.7938	131.791	-164.14
1342	Water, CN	Water	dm3	-95.5787	0	59.0574	49.7155	-204.352
1343	Water, CO	Water	cm3	380.105	0	0.00132528	394.833	-14.7291
1344	Water, cooling, unspecified natural origin, AR	Raw	cm3	10.9325	0	0	10.9325	0
1345	Water, cooling, unspecified natural origin, AT	Raw	cm3	-7.36713	0	2.06234	2.50153	-11.931
1346	Water, cooling, unspecified natural origin, AU	Raw	cm3	436.424	0	16.4963	479.799	-59.8715
1347	Water, cooling, unspecified natural origin, BA	Raw	cm3	0.177868	0	1.21931	1.47402	-2.51545
1348	Water, cooling, unspecified natural origin, BE	Raw	cm3	-8.22865	0	6.76077	12.9243	-27.9137
1349	Water, cooling, unspecified natural origin, BG	Raw	cm3	-1.64264	0	7.01742	6.6537	-15.3138
1350	Water, cooling, unspecified natural origin, BR	Raw	cm3	8.93441	0	8.81932	20.7809	-20.6658
1351	Water, cooling, unspecified natural origin, CA	Raw	cm3	-10.5468	0	29.2145	57.9524	-97.7137
1352	Water, cooling, unspecified natural origin, CH	Raw	dm3	-42.0534	0	0.0646482	0.0256738	-42.1438
1353	Water, cooling, unspecified natural origin, CL	Raw	cm3	0.150451	0	2.34014	4.39358	-6.58327
1354	Water, cooling, unspecified natural origin, CN	Raw	cu.in	-32.7738	0	17.3721	18.0314	-68.1774
1355	Water, cooling, unspecified natural origin, CO	Raw	cm3	2.99858	0	0	2.99858	0
1356	Water, cooling, unspecified natural origin, CY	Raw	mm3	-186.191	0	298.799	301.443	-786.433
1357	Water, cooling, unspecified natural origin, CZ	Raw	cm3	-2.66771	0	59.1398	96.3007	-158.108
1358	Water, cooling, unspecified natural origin, DE	Raw	cm3	-202.671	0	80.3821	55.9429	-338.996
1359	Water, cooling, unspecified natural origin, DK	Raw	cm3	-4.8215	0	1.55882	1.63662	-8.01694
1360	Water, cooling, unspecified natural origin, EE	Raw	cm3	0.317912	0	2.21117	1.6127	-3.50596
1361	Water, cooling, unspecified natural origin, ES	Raw	cm3	-47.6487	0	16.8426	19.722	-84.2133
1362	Water, cooling, unspecified natural origin, Europe without Switzerland	Raw	cm3	77.2263	0	86.5128	12.8205	-22.107
1363	Water, cooling, unspecified natural origin, FI	Raw	cm3	-3.26228	0	4.80979	5.88763	-13.9597
1364	Water, cooling, unspecified natural origin, FR	Raw	cm3	252.668	0	95.6783	377.862	-220.873
1365	Water, cooling, unspecified natural origin, GB	Raw	cm3	-42.4122	0	16.579	27.2202	-86.2113
1366	Water, cooling, unspecified natural origin, GLO	Raw	cm3	-9.1927	0	11.5458	3.69398	-24.4325
1367	Water, cooling, unspecified natural origin, GR	Raw	cm3	-6.50974	0	14.0022	14.7757	-35.2876
1368	Water, cooling, unspecified natural origin, HR	Raw	cm3	-2.28047	0	0.555264	0.723188	-3.55892
1369	Water, cooling, unspecified natural origin, HU	Raw	cm3	-19.1103	0	3.89137	4.62475	-27.6264
1370	Water, cooling, unspecified natural origin, IAI Area, Africa	Raw	mm3	3.06758	0	0	3.06758	0
1371	Water, cooling, unspecified natural origin, IAI Area, Asia, without China and GCC	Raw	mm3	0.00233815	0	0	0.00233815	0
1372	Water, cooling, unspecified natural origin, IAI Area, EU27 & EFTA	Raw	mm3	14.5712	0	0	14.5712	0
1373	Water, cooling, unspecified natural origin, IAI Area, Gulf Cooperation Council	Raw	mm3	0.00398587	0	0	0.00398587	0
1374	Water, cooling, unspecified natural origin, IAI Area, Russia & RER w/o EU27 & EFTA	Raw	mm3	16.29	0	0	16.29	0
1375	Water, cooling, unspecified natural origin, IAI Area, South America	Raw	mm3	2.28026	0	0	2.28026	0
1376	Water, cooling, unspecified natural origin, ID	Raw	cm3	243.921	0	11.812	266.323	-34.2137
1377	Water, cooling, unspecified natural origin, IE	Raw	cm3	-6.5668	0	1.59502	2.4481	-10.6099
1378	Water, cooling, unspecified natural origin, IN	Raw	cm3	-127.551	0	84.8971	141.556	-354.003
1379	Water, cooling, unspecified natural origin, IR	Raw	cm3	-9.06255	0	21.5659	19.3169	-49.9453
1380	Water, cooling, unspecified natural origin, IS	Raw	mm3	-1.0217	0	0.655184	0.847575	-2.52446
1381	Water, cooling, unspecified natural origin, IT	Raw	cm3	-32.725	0	16.2511	25.9484	-74.9245
1382	Water, cooling, unspecified natural origin, JP	Raw	cm3	-12.9292	0	42.3856	51.902	-107.217
1383	Water, cooling, unspecified natural origin, KR	Raw	dm3	174.981	0	0.0339836	175.024	-0.077712
1384	Water, cooling, unspecified natural origin, LT	Raw	cm3	-2.68348	0	0.418527	0.519859	-3.62186
1385	Water, cooling, unspecified natural origin, LU	Raw	cm3	-1.40304	0	0.197898	0.0899791	-1.69092
1386	Water, cooling, unspecified natural origin, LV	Raw	cm3	-2.01489	0	0.572473	0.805586	-3.39295
1387	Water, cooling, unspecified natural origin, MA	Raw	cm3	-1.69398	0	0.0130991	0.0435166	-1.7506
1388	Water, cooling, unspecified natural origin, MK	Raw	cm3	-0.266982	0	0.608221	0.659029	-1.53423
1389	Water, cooling, unspecified natural origin, MT	Raw	mm3	-332.311	0	317.427	135.088	-784.826
1390	Water, cooling, unspecified natural origin, MX	Raw	cm3	-2.58485	0	11.62	23.6033	-37.8081
1391	Water, cooling, unspecified natural origin, MY	Raw	cm3	-5.34345	0	7.78753	7.02547	-20.1564
1392	Water, cooling, unspecified natural origin, NL	Raw	cm3	-14.4401	0	8.59148	14.0918	-37.1233
1393	Water, cooling, unspecified natural origin, NO	Raw	mm3	-527.487	0	312.588	114.573	-954.648
1394	Water, cooling, unspecified natural origin, NP	Raw	mm3	0.0726852	0	0.0726852	0	0
1395	Water, cooling, unspecified natural origin, OCE	Raw	mm3	0.224924	0	0	0.224924	0
1396	Water, cooling, unspecified natural origin, PE	Raw	cm3	0.45204	0	1.55977	2.49192	-3.59965
1397	Water, cooling, unspecified natural origin, PH	Raw	mm3	-0.221558	0	2.85798	4.81077	-7.89031
1398	Water, cooling, unspecified natural origin, PL	Raw	cm3	-255.876	0	66.9	70.8131	-393.589
1399	Water, cooling, unspecified natural origin, PT	Raw	cm3	-9.56448	0	1.75511	2.87943	-14.199
1400	Water, cooling, unspecified natural origin, RER	Raw	cm3	-299.672	0	65.0033	171.601	-536.276
1401	Water, cooling, unspecified natural origin, RNA	Raw	mm3	18.8663	0	0.00371487	18.94	-0.0773879
1402	Water, cooling, unspecified natural origin, RO	Raw	cm3	-16.6231	0	12.1806	11.4511	-40.2548
1403	Water, cooling, unspecified natural origin, RoW	Raw	cu.in	-38.6471	0	34.0114	70.095	-142.753
1404	Water, cooling, unspecified natural origin, RS	Raw	cm3	26.3767	0	13.6243	21.8724	-9.12
1405	Water, cooling, unspecified natural origin, RU	Raw	cm3	-297.564	0	183.246	227.716	-708.526
1406	Water, cooling, unspecified natural origin, SA	Raw	cm3	-23.1335	0	19.4601	17.3652	-59.9587
1407	Water, cooling, unspecified natural origin, SE	Raw	cm3	-6.03128	0	10.2443	11.1907	-27.4663
1408	Water, cooling, unspecified natural origin, SI	Raw	cm3	-4.68758	0	9.19841	8.87864	-22.7646
1409	Water, cooling, unspecified natural origin, SK	Raw	cm3	-14.7895	0	8.79929	8.50585	-32.0946
1410	Water, cooling, unspecified natural origin, TH	Raw	cm3	-6.12936	0	7.21125	6.37652	-19.7171
1411	Water, cooling, unspecified natural origin, TR	Raw	cm3	-7.02396	0	12.7251	11.2914	-31.0405
1412	Water, cooling, unspecified natural origin, TW	Raw	cm3	-5.34775	0	11.8841	13.0171	-30.249
1413	Water, cooling, unspecified natural origin, TZ	Raw	mm3	114.265	0	353.422	695.39	-934.547
1414	Water, cooling, unspecified natural origin, UA	Raw	cm3	-25.4294	0	22.2359	24.6908	-72.3561
1415	Water, cooling, unspecified natural origin, US	Raw	cm3	-51.1164	0	184.9	549.687	-785.704
1416	Water, cooling, unspecified natural origin, WEU	Raw	mm3	-1.17633	0	0.136212	4.33335	-5.64589
1417	Water, cooling, unspecified natural origin, ZA	Raw	cm3	-42.4366	0	20.1072	3.3945	-65.9383
1418	Water, CR	Water	cm3	-6.52246	0	0.000218661	0.00390478	-6.52659
1419	Water, CY	Water	mm3	-185.043	0	296.958	299.586	-781.587
1420	Water, CZ	Water	cm3	-363.406	0	226.578	223.148	-813.132
1421	Water, DE	Water	cu.in	-311.599	0	150.875	100.643	-563.117
1422	Water, DK	Water	cm3	-5.47712	0	2.15135	2.67343	-10.3019
1423	Water, EC	Water	cm3	-73.9263	0	0.00247833	0.0443442	-73.9732
1424	Water, EE	Water	cm3	-7.38691	0	2.13666	4.45592	-13.9795
1425	Water, ES	Water	cu.in	32.2563	0	147.031	154.286	-269.061
1426	Water, Europe without Switzerland	Water	cm3	26.4032	0	6.23735	46.0153	-25.8494
1427	Water, Europe, without Russia and Turkey	Water	mm3	360.527	0	0	360.527	0
1428	Water, FI	Water	cu.in	48.9467	0	49.8529	70.6484	-71.5546
1429	Water, FR	Water	dm3	34.5768	0	14.754	39.1277	-19.305
1430	Water, GB	Water	cu.in	-53.833	0	1.13565	26.0095	-80.9782
1431	Water, GH	Water	cm3	-535.305	0	0.0179301	0.331345	-535.654
1432	Water, GLO	Water	cu.in	-138.391	0	3.87869	2.46049	-144.73
1433	Water, GR	Water	cm3	-13.8549	0	384.01	601.824	-999.688
1434	Water, HN	Water	mm3	-672.487	0	0.0227511	0.419632	-672.93
1435	Water, HR	Water	cm3	14.1435	0	39.3962	28.8115	-54.0642
1436	Water, HU	Water	cm3	-77.4395	0	31.3746	29.7849	-138.599
1437	Water, IAI Area, Africa	Water	mm3	237.525	0	25.8192	264.674	-52.9678
1438	Water, IAI Area, Asia, without China and GCC	Water	mm3	302.397	0	47.6747	345.938	-91.216
1439	Water, IAI Area, EU27 & EFTA	Water	cm3	0.30595	0	0.607067	0.975898	-1.27701
1440	Water, IAI Area, Gulf Cooperation Council	Water	cm3	1.35141	0	0.0575485	1.40524	-0.11138
1441	Water, IAI Area, North America, without Quebec	Water	mm3	-32.2313	0	35.3966	0	-67.628
1442	Water, IAI Area, Russia & RER w/o EU27 & EFTA	Water	mm3	599.745	0	89.5707	688.196	-178.022
1443	Water, IAI Area, South America	Water	mm3	118.321	0	32.2721	148.877	-62.8284
1444	Water, ID	Water	cu.in	220.306	0	7.33041	234.905	-21.9291
1445	Water, IE	Water	cm3	-196.989	0	60.6623	75.439	-333.09
1446	Water, IL	Water	cm3	-2.37028	0	7.9767e-05	0.00141747	-2.37178
1447	Water, IN	Water	cu.in	323.56	0	245.041	403.744	-325.225
1448	Water, in air	Raw	mm3	37.6343	0	0	37.6343	0
1449	Water, IR	Water	cu.in	-3.90965	0	49.0317	52.2351	-105.176
1450	Water, IS	Water	cu.in	-75.4649	0	14.9352	46.0241	-136.424
1451	Water, IT	Water	cu.in	-8.50768	0	113.423	96.8911	-218.821
1452	Water, JP	Water	cu.in	-95.4388	0	182.839	192.775	-471.053
1453	Water, KR	Water	dm3	840.52	0	0.158845	840.841	-0.480575
1454	Water, lake, AT	Raw	mm3	-0.00254086	0	8.90162e-05	0	-0.00262987
1455	Water, lake, BE	Raw	mm3	-0.00349683	0	0.000176184	0	-0.00367302
1456	Water, lake, BG	Raw	mm3	-0.00271019	0	0.00393037	0	-0.00664056
1457	Water, lake, BR	Raw	mm3	120.731	0	0	120.731	0
1458	Water, lake, CA	Raw	cm3	6.2404	0	3.61563	3.49435	-0.869573
1459	Water, lake, CH	Raw	mm3	-31.3608	0	307.627	109.928	-448.916
1460	Water, lake, CN	Raw	mm3	-0.0107873	0	0.00142395	0.0101101	-0.0223213
1461	Water, lake, CO	Raw	mm3	18.5307	0	0	18.5307	0
1462	Water, lake, CZ	Raw	mm3	-0.000247684	0	2.58565e-06	0	-0.00025027
1463	Water, lake, DE	Raw	mm3	-0.692733	0	0.618031	0.1662	-1.47696
1464	Water, lake, DK	Raw	mm3	-0.00218389	0	0.000240078	0	-0.00242397
1465	Water, lake, ES	Raw	mm3	-0.00256873	0	0.000197613	0	-0.00276634
1466	Water, lake, Europe without Switzerland	Raw	cm3	-6.79108	0	0.323838	0.437596	-7.55251
1467	Water, lake, FI	Raw	mm3	-0.000736235	0	6.05741e-05	0	-0.000796809
1468	Water, lake, FR	Raw	mm3	-0.00705607	0	0.000461675	0	-0.00751774
1469	Water, lake, GB	Raw	mm3	-0.00644207	0	0.000360139	0	-0.00680221
1470	Water, lake, GLO	Raw	mm3	30.935	0	0.645009	32.2225	-1.93253
1471	Water, lake, HU	Raw	mm3	-0.00105335	0	0.000393048	0	-0.0014464
1472	Water, lake, IN	Raw	mm3	286.362	0	0	286.362	0
1473	Water, lake, IT	Raw	mm3	-0.00706231	0	0.000420609	0	-0.00748292
1474	Water, lake, JP	Raw	mm3	-0.00729516	0	0.000280739	0	-0.0075759
1475	Water, lake, KR	Raw	mm3	-0.00058772	0	6.74005e-06	0	-0.00059446
1476	Water, lake, LU	Raw	mm3	-0.000216981	0	6.10656e-06	0	-0.000223088
1477	Water, lake, NL	Raw	mm3	-0.0056803	0	0.000378187	0	-0.00605848
1478	Water, lake, NO	Raw	mm3	-0.000314649	0	1.66222e-05	0	-0.000331272
1479	Water, lake, PL	Raw	mm3	-0.00020039	0	3.41292e-05	0	-0.00023452
1480	Water, lake, PT	Raw	mm3	-0.00124041	0	7.60084e-05	0	-0.00131642
1481	Water, lake, RER	Raw	mm3	-7.14146	0	1.15146	0.701852	-8.99477
1482	Water, lake, RNA	Raw	mm3	-0.0045878	0	0.000388766	0.00147874	-0.0064553
1483	Water, lake, RoW	Raw	cm3	18.3785	0	1.4972	34.9903	-18.109
1484	Water, lake, RU	Raw	mm3	-0.00365637	0	8.43818e-05	0	-0.00374075
1485	Water, lake, SE	Raw	mm3	-0.00477493	0	0.00209283	0.00177026	-0.00863802
1486	Water, lake, SK	Raw	mm3	-6.70007e-05	0	4.96292e-06	0	-7.19636e-05
1487	Water, lake, TR	Raw	mm3	-0.000126237	0	2.98257e-06	0	-0.000129219
1488	Water, lake, TW	Raw	mm3	-0.00270976	0	0.000111972	0	-0.00282173
1489	Water, lake, US	Raw	mm3	-0.00764376	0	0.00336682	0.00163585	-0.0126464
1490	Water, lake, ZA	Raw	mm3	99.9092	0	0	99.9092	0
1491	Water, LT	Water	cm3	-24.0374	0	1.52528	58.6164	-84.1791
1492	Water, LU	Water	cm3	-56.2702	0	29.3881	34.0257	-119.684
1493	Water, LV	Water	cm3	-379.41	0	0.581206	277.082	-657.074
1494	Water, MA	Water	cm3	-1.3105	0	0.00900329	0.0285929	-1.34809
1495	Water, MK	Water	cm3	29.5681	0	24.5152	47.1321	-42.0793
1496	Water, MT	Water	mm3	-331.188	0	316.354	134.632	-782.175
1497	Water, MX	Water	cu.in	19.1137	0	120.595	179.58	-281.061
1498	Water, MY	Water	cm3	-169.982	0	133.959	178.717	-482.658
1499	Water, NL	Water	cm3	-18.8645	0	18.1276	25.2606	-62.2526
1500	Water, NO	Water	cm3	-299.246	0	261.866	362.168	-923.28
1501	Water, NORDEL	Water	mm3	-4.62348	0	0.764619	0.762856	-6.15096
1502	Water, NP	Water	cm3	384.691	0	189.898	194.793	0
1503	Water, NZ	Water	mm3	-51.0556	0	0.00171259	0.0296747	-51.0869
1504	Water, OCE	Water	mm3	32.0364	0	34.3381	63.4337	-65.7354
1505	Water, PE	Water	cm3	-5.32695	0	20.8982	44.9948	-71.22
1506	Water, PG	Water	mm3	12.5596	0	27.4405	5.30388	-20.1847
1507	Water, PH	Water	mm3	705.299	0	158.006	984.949	-437.657
1508	Water, PL	Water	cu.in	-54.8744	0	16.1878	17.1781	-88.2403
1509	Water, PT	Water	cu.in	40.4639	0	61.1307	70.4062	-91.073
1510	Water, RAF	Water	cm3	10.3949	0	8.50517	3.8887	-1.999
1511	Water, RAS	Water	cm3	2.92474	0	0.703911	4.15845	-1.93762
1512	Water, RER	Water	cm3	-202.095	0	68.9966	122.198	-393.29
1513	Water, river, AR	Raw	mm3	324.614	0	0	324.614	0
1514	Water, river, AT	Raw	mm3	-5.53499	0	0.278493	0.231661	-6.04514
1515	Water, river, AU	Raw	mm3	27.3612	0	90.1414	142.161	-204.941
1516	Water, river, BE	Raw	mm3	-7.07534	0	0.551203	0.815747	-8.44229
1517	Water, river, BG	Raw	mm3	-2.76115	0	12.2956	0.158651	-15.2154
1518	Water, river, BR	Raw	cu.in	-62.182	0	0.0141772	0.596546	-62.7927
1519	Water, river, CA	Raw	cm3	27.9381	0	0	41.7675	-13.8293
1520	Water, river, CH	Raw	cu.in	-341.084	0	0.125341	0.140897	-341.35
1521	Water, river, CN	Raw	cu.in	-641.832	0	0.0294825	3.08603	-644.948
1522	Water, river, CO	Raw	mm3	614.401	0	0	614.401	0
1523	Water, river, CZ	Raw	mm3	-0.562418	0	0.00808936	0.00485065	-0.575358
1524	Water, river, DE	Raw	cm3	-27.1005	0	0.281816	6.44672	-33.829
1525	Water, river, DK	Raw	mm3	-4.48583	0	0.751097	0.332868	-5.5698
1526	Water, river, ES	Raw	cm3	-508.915	0	0.0263947	2.25933	-511.201
1527	Water, river, Europe without Switzerland	Raw	cm3	-86.2282	0	20.1082	13.3873	-119.724
1528	Water, river, FI	Raw	mm3	-1.44997	0	0.18951	0.191668	-1.83115
1529	Water, river, FR	Raw	cm3	-21.6419	0	0.00508616	25.97	-47.617
1530	Water, river, GB	Raw	cm3	1.29557	0	0.00112672	1.31007	-0.0156342
1531	Water, river, GLO	Raw	cm3	-22.2118	0	1.71278	5.97448	-29.8991
1532	Water, river, HU	Raw	mm3	-1.97852	0	1.2296	0.112086	-3.32021
1533	Water, river, IN	Raw	cu.in	-196.36	0	0.0130076	2.01479	-198.388
1534	Water, river, IT	Raw	mm3	-10.6432	0	1.3159	5.2393	-17.1984
1535	Water, river, JP	Raw	mm3	-20.6425	0	0.878372	3.39167e-05	-21.5209
1536	Water, river, KR	Raw	cu.in	135.665	0	0.0253469	135.695	-0.0554558
1537	Water, river, LU	Raw	mm3	-0.491157	0	0.0191047	0.00255696	-0.512818
1538	Water, river, MA	Raw	mm3	205.394	0	0	205.394	0
1539	Water, river, MY	Raw	cm3	-118.065	0	0.0974674	0.238416	-118.4
1540	Water, river, NL	Raw	mm3	-12.9257	0	1.28167	0.656958	-14.8643
1541	Water, river, NO	Raw	mm3	-0.626877	0	0.0520035	0.0825254	-0.761406
1542	Water, river, PE	Raw	mm3	853.388	0	0.276641	853.301	-0.190043
1543	Water, river, PH	Raw	cm3	-966.287	0	0.295631	3.15179	-969.735
1544	Water, river, PL	Raw	mm3	-0.407573	0	0.106775	0.024391	-0.538739
1545	Water, river, PT	Raw	mm3	-2.69975	0	0.237796	0.0880181	-3.02556
1546	Water, river, RAS	Raw	cm3	5.95159	0	1.4315	8.46736	-3.94728
1547	Water, river, RER	Raw	cm3	-63.6008	0	19.0777	0.310168	-82.9887
1548	Water, river, RLA	Raw	cm3	0.335625	0	0.393552	0.953089	-1.01102
1549	Water, river, RNA	Raw	cm3	0.593541	0	0.714826	1.66632	-1.78761
1550	Water, river, RO	Raw	cm3	-0.941234	0	0.443203	0.461911	-1.84635
1551	Water, river, RoW	Raw	cu.in	-29.1697	0	6.21243	423.812	-459.194
1552	Water, river, RU	Raw	cm3	10.4629	0	0.0770395	11.8809	-1.49504
1553	Water, river, SE	Raw	mm3	-6.66644	0	2.60713	5.96181	-15.2354
1554	Water, river, SK	Raw	mm3	-0.149456	0	0.0155268	0.000403516	-0.165386
1555	Water, river, TN	Raw	cm3	-23.768	0	0.00119142	0.0292826	-23.7985
1556	Water, river, TR	Raw	mm3	-0.287723	0	0.00933157	0	-0.297054
1557	Water, river, TW	Raw	mm3	-6.13587	0	0.350325	0	-6.4862
1558	Water, river, TZ	Raw	mm3	2.1549	0	4.24187	0.712704	-2.79968
1559	Water, river, US	Raw	cu.in	-236.249	0	0.0207024	5.64034	-241.91
1560	Water, river, WEU	Raw	mm3	-0.000420921	0	1.80763e-05	0.000180582	-0.000619579
1561	Water, river, ZA	Raw	cm3	18.3283	0	0.0144023	19.893	-1.57908
1562	Water, RLA	Water	cm3	1.23904	0	0.275845	1.85836	-0.895169
1563	Water, RME	Water	cm3	102.216	0	83.6342	38.2388	-19.6569
1564	Water, RNA	Water	cm3	63.7954	0	1.00728	71.2549	-8.46675
1565	Water, RO	Water	cu.in	-85.7277	0	109.21	114.42	-309.358
1566	Water, RoW	Water	dm3	55.4632	0	54.2186	131.827	-130.582
1567	Water, RS	Water	cu.in	10.634	0	51.7768	62.0885	-103.231
1568	Water, RU	Water	dm3	-23.9268	0	12.1523	14.9387	-51.0178
1569	Water, SA	Water	cm3	-23.3036	0	19.5441	17.4636	-60.3113
1570	Water, salt, ocean	Raw	cm3	41.5257	0	20.3935	36.3847	-15.2525
1571	Water, salt, sole	Raw	cm3	35.8792	0	50.3541	23.4566	-37.9316
1572	Water, SE	Water	cu.in	-327.405	0	318.962	334.706	-981.073
1573	Water, SI	Water	cu.in	-45.0687	0	2.86551	31.3829	-79.3171
1574	Water, SK	Water	cu.in	-30.8041	0	24.294	25.7681	-80.8662
1575	Water, TH	Water	cm3	-90.6947	0	58.4926	64.6335	-213.821
1576	Water, TR	Water	cu.in	-106.263	0	79.1038	117.36	-302.726
1577	Water, turbine use, unspecified natural origin, AR	Raw	cm3	243.763	0	0	243.763	0
1578	Water, turbine use, unspecified natural origin, AT	Raw	cu.in	-310.586	0	402.661	169.896	-883.142
1579	Water, turbine use, unspecified natural origin, AU	Raw	dm3	25.0931	0	1.27535	27.6455	-3.82771
1580	Water, turbine use, unspecified natural origin, BA	Raw	cu.in	-36.7983	0	38.3486	40.9305	-116.077
1581	Water, turbine use, unspecified natural origin, BE	Raw	cm3	-26.0443	0	43.7887	74.7027	-144.536
1582	Water, turbine use, unspecified natural origin, BG	Raw	cm3	12.2782	0	446.818	381.732	-816.272
1583	Water, turbine use, unspecified natural origin, BR	Raw	cu.in	-488.966	0	229.019	196.757	-914.742
1584	Water, turbine use, unspecified natural origin, CA	Raw	dm3	-89.9406	0	4.49862	7.50841	-101.948
1585	Water, turbine use, unspecified natural origin, CH	Raw	dm3	32.2667	0	26.3646	17.5118	-11.6097
1586	Water, turbine use, unspecified natural origin, CL	Raw	cu.in	40.0457	0	71.6494	131.519	-163.122
1587	Water, turbine use, unspecified natural origin, CN	Raw	dm3	-92.1641	0	58.7581	49.4081	-200.33
1588	Water, turbine use, unspecified natural origin, CO	Raw	cm3	391.682	0	0	391.682	0
1589	Water, turbine use, unspecified natural origin, CZ	Raw	cm3	-359.365	0	169.424	130.813	-659.602
1590	Water, turbine use, unspecified natural origin, DE	Raw	cu.in	-299.111	0	146.144	97.4949	-542.75
1591	Water, turbine use, unspecified natural origin, DK	Raw	cm3	-1.36576	0	1.53671	1.83688	-4.73936
1592	Water, turbine use, unspecified natural origin, EE	Raw	cm3	-7.40726	0	0	3.03313	-10.4404
1593	Water, turbine use, unspecified natural origin, ES	Raw	cu.in	41.408	0	146.047	153.134	-257.773
1594	Water, turbine use, unspecified natural origin, FI	Raw	cu.in	49.1067	0	49.5945	70.3487	-70.8365
1595	Water, turbine use, unspecified natural origin, FR	Raw	dm3	34.3269	0	14.6604	38.7508	-19.0842
1596	Water, turbine use, unspecified natural origin, GB	Raw	cu.in	-51.2351	0	0.117859	24.3481	-75.701
1597	Water, turbine use, unspecified natural origin, GLO	Raw	mm3	16.6713	0	15.1525	18.1006	-16.5818
1598	Water, turbine use, unspecified natural origin, GR	Raw	cm3	-7.65341	0	370.263	587.272	-965.188
1599	Water, turbine use, unspecified natural origin, HR	Raw	cm3	16.6712	0	39.4798	28.5115	-51.3201
1600	Water, turbine use, unspecified natural origin, HU	Raw	cm3	-58.1253	0	27.4868	25.2227	-110.835
1601	Water, turbine use, unspecified natural origin, ID	Raw	cu.in	172.026	0	6.58287	185.009	-19.5661
1602	Water, turbine use, unspecified natural origin, IE	Raw	cm3	-190.354	0	59.0471	72.959	-322.36
1603	Water, turbine use, unspecified natural origin, IN	Raw	cu.in	369.258	0	239.9	393.341	-263.984
1604	Water, turbine use, unspecified natural origin, IR	Raw	cu.in	-3.35678	0	47.7011	51.0399	-102.098
1605	Water, turbine use, unspecified natural origin, IS	Raw	cu.in	-75.7381	0	14.9893	46.1906	-136.918
1606	Water, turbine use, unspecified natural origin, IT	Raw	cu.in	-3.6676	0	112.638	95.5734	-211.879
1607	Water, turbine use, unspecified natural origin, JP	Raw	cu.in	-94.0144	0	180.36	190.159	-464.533
1608	Water, turbine use, unspecified natural origin, KR	Raw	dm3	666.68	0	0.126128	666.96	-0.405421
1609	Water, turbine use, unspecified natural origin, LT	Raw	cm3	-21.3843	0	1.13338	58.1228	-80.6404
1610	Water, turbine use, unspecified natural origin, LU	Raw	cm3	-54.8443	0	29.1875	33.9386	-117.97
1611	Water, turbine use, unspecified natural origin, LV	Raw	cm3	-377.361	0	0	276.264	-653.625
1612	Water, turbine use, unspecified natural origin, MK	Raw	cm3	29.9211	0	23.9648	46.5918	-40.6355
1613	Water, turbine use, unspecified natural origin, MX	Raw	cu.in	29.1766	0	119.878	178.122	-268.824
1614	Water, turbine use, unspecified natural origin, MY	Raw	cm3	-164.646	0	126.434	172.109	-463.19
1615	Water, turbine use, unspecified natural origin, NL	Raw	cm3	-1.05805	0	10.4228	12.7131	-24.194
1616	Water, turbine use, unspecified natural origin, NO	Raw	cm3	-308.082	0	270.234	374.217	-952.533
1617	Water, turbine use, unspecified natural origin, NP	Raw	cm3	384.691	0	189.898	194.793	0
1618	Water, turbine use, unspecified natural origin, PE	Raw	cm3	18.9629	0	20.0322	50.6864	-51.7557
1619	Water, turbine use, unspecified natural origin, PL	Raw	cu.in	-40.9881	0	12.6014	13.4862	-67.0756
1620	Water, turbine use, unspecified natural origin, PT	Raw	cu.in	41.0489	0	61.0427	70.2516	-90.2454
1621	Water, turbine use, unspecified natural origin, RER	Raw	cm3	4.9292	0	9.42839	2.76814	-7.26733
1622	Water, turbine use, unspecified natural origin, RNA	Raw	mm3	-4.87495	0	0.306348	0.972244	-6.15354
1623	Water, turbine use, unspecified natural origin, RO	Raw	cu.in	-84.7667	0	108.506	113.759	-307.031
1624	Water, turbine use, unspecified natural origin, RoW	Raw	dm3	60.7295	0	53.7308	129.85	-122.851
1625	Water, turbine use, unspecified natural origin, RS	Raw	cu.in	9.0797	0	50.972	60.7944	-102.687
1626	Water, turbine use, unspecified natural origin, RU	Raw	dm3	-23.6107	0	11.9687	14.7205	-50.3
1627	Water, turbine use, unspecified natural origin, SE	Raw	cu.in	-327.071	0	318.394	334.101	-979.567
1628	Water, turbine use, unspecified natural origin, SI	Raw	cu.in	-44.7873	0	2.31514	30.8519	-77.9543
1629	Water, turbine use, unspecified natural origin, SK	Raw	cu.in	-29.9487	0	23.7823	25.2816	-79.0126
1630	Water, turbine use, unspecified natural origin, TH	Raw	cm3	-84.7673	0	51.3459	58.3592	-194.472
1631	Water, turbine use, unspecified natural origin, TR	Raw	cu.in	-105.569	0	78.3687	116.767	-300.705
1632	Water, turbine use, unspecified natural origin, TW	Raw	cm3	-374.17	0	0	317.917	-692.087
1633	Water, turbine use, unspecified natural origin, TZ	Raw	cm3	32.8643	0	31.1711	47.4573	-45.7641
1634	Water, turbine use, unspecified natural origin, UA	Raw	cu.in	-36.1894	0	42.2031	46.2713	-124.664
1635	Water, turbine use, unspecified natural origin, US	Raw	dm3	-5.82669	0	11.2854	34.2351	-51.3472
1636	Water, turbine use, unspecified natural origin, ZA	Raw	cm3	-60.7171	0	19.1369	27.5175	-107.372
1637	Water, TW	Water	cm3	-380.37	0	11.6979	330.133	-722.201
1638	Water, TZ	Water	cm3	32.8668	0	31.419	47.9921	-46.5443
1639	Water, UA	Water	cu.in	-38.5403	0	43.5615	47.753	-129.855
1640	Water, UCTE	Water	mm3	1.85407	0	0.0108378	1.87066	-0.0274236
1641	Water, UCTE without Germany	Water	mm3	-0.0127829	0	0.00633642	0.0035384	-0.0226577
1642	Water, unspecified natural origin, AT	Raw	mm3	-21.4441	0	0.69071	0.133513	-22.2683
1643	Water, unspecified natural origin, AU	Raw	mm3	-0.214848	0	0.00141281	0.00290612	-0.219167
1644	Water, unspecified natural origin, BD	Raw	mm3	3.87327e-06	0	0	3.87327e-06	0
1645	Water, unspecified natural origin, BE	Raw	mm3	-26.0971	0	1.35188	2.1296	-29.5786
1646	Water, unspecified natural origin, BG	Raw	mm3	-20.4279	0	29.5901	0.0349779	-50.053
1647	Water, unspecified natural origin, BR	Raw	cm3	-6.18583	0	0.000247653	0.653248	-6.83932
1648	Water, unspecified natural origin, CA	Raw	mm3	876.606	0	719.533	368.072	-211
1649	Water, unspecified natural origin, CH	Raw	cm3	25.9397	0	70.8633	6.45778	-51.3814
1650	Water, unspecified natural origin, CL	Raw	mm3	-0.0365048	0	0.0280662	0.00460929	-0.0691802
1651	Water, unspecified natural origin, CN	Raw	mm3	417.463	0	261.902	662.452	-506.89
1652	Water, unspecified natural origin, CO	Raw	mm3	-931.293	0	0.0335643	61.8053	-993.132
1653	Water, unspecified natural origin, CZ	Raw	mm3	-4.34938	0	0.0530385	0.323525	-4.72594
1654	Water, unspecified natural origin, DE	Raw	mm3	-263.425	0	8.94731	2.31453	-274.686
1655	Water, unspecified natural origin, DK	Raw	mm3	-16.4628	0	1.80764	0.073469	-18.3439
1656	Water, unspecified natural origin, EE	Raw	mm3	-0.375596	0	0.00634618	0.0157792	-0.397722
1657	Water, unspecified natural origin, ES	Raw	mm3	-10.3946	0	1.49832	9.72813	-21.621
1658	Water, unspecified natural origin, Europe without Switzerland	Raw	cm3	1.87856	0	0.254513	2.38264	-0.758592
1659	Water, unspecified natural origin, FI	Raw	mm3	-5.44381	0	0.463355	0.393426	-6.30059
1660	Water, unspecified natural origin, FR	Raw	mm3	-49.5789	0	3.50775	5.86817	-58.9548
1661	Water, unspecified natural origin, GB	Raw	mm3	-48.3916	0	2.7225	0.885811	-51.9999
1662	Water, unspecified natural origin, GLO	Raw	cm3	0.251494	0	16.0396	2.99559	-18.7836
1663	Water, unspecified natural origin, HN	Raw	mm3	-672.487	0	0.0227511	0.419632	-672.93
1664	Water, unspecified natural origin, HU	Raw	mm3	-8.04899	0	2.96036	0.0614592	-11.0708
1665	Water, unspecified natural origin, IAI Area, Africa	Raw	mm3	13.2441	0	19.4329	33.6775	-39.8664
1666	Water, unspecified natural origin, IAI Area, Asia, without China and GCC	Raw	mm3	32.2109	0	36.0021	65.0917	-68.8829
1667	Water, unspecified natural origin, IAI Area, EU27 & EFTA	Raw	mm3	-39.6956	0	210.919	193.071	-443.685
1668	Water, unspecified natural origin, IAI Area, Gulf Cooperation Council	Raw	mm3	-37.505	0	43.3141	3.01154	-83.8306
1669	Water, unspecified natural origin, IAI Area, North America, without Quebec	Raw	mm3	-24.9498	0	27.4	0	-52.3499
1670	Water, unspecified natural origin, IAI Area, Russia & RER w/o EU27 & EFTA	Raw	mm3	186.031	0	63.9859	249.217	-127.172
1671	Water, unspecified natural origin, IAI Area, South America	Raw	mm3	73.0361	0	25.7541	97.4209	-50.1389
1672	Water, unspecified natural origin, ID	Raw	cm3	-1.61795	0	5.47296e-05	0.00102293	-1.61903
1673	Water, unspecified natural origin, IN	Raw	cm3	230.745	0	0.000385717	231.456	-0.710597
1674	Water, unspecified natural origin, IT	Raw	mm3	-54.45	0	3.2129	1.32933	-58.9923
1675	Water, unspecified natural origin, JP	Raw	mm3	-64.3862	0	2.20967	2.58459	-69.1805
1676	Water, unspecified natural origin, KR	Raw	m3	2.70001	2.7	1.00789e-10	1.01474e-05	-1.03791e-08
1677	Water, unspecified natural origin, LU	Raw	mm3	-1.64233	0	0.0459785	0.000912147	-1.68922
1678	Water, unspecified natural origin, MX	Raw	mm3	-0.161013	0	0.00127762	0.00312678	-0.165417
1679	Water, unspecified natural origin, NL	Raw	mm3	-43.1078	0	2.8836	2.09512	-48.0865
1680	Water, unspecified natural origin, NO	Raw	mm3	-2.41031	0	0.127146	0.0886904	-2.62615
1681	Water, unspecified natural origin, OCE	Raw	mm3	69.3755	0	25.8447	93.0069	-49.476
1682	Water, unspecified natural origin, PE	Raw	mm3	161.995	0	0	161.995	0
1683	Water, unspecified natural origin, PG	Raw	mm3	1.53336	0	3.35012	0.647532	-2.46428
1684	Water, unspecified natural origin, PH	Raw	mm3	-0.0553895	0	0.714495	1.20269	-1.97258
1685	Water, unspecified natural origin, PL	Raw	mm3	-2.05983	0	0.278804	0.41713	-2.75577
1686	Water, unspecified natural origin, PT	Raw	mm3	-9.37381	0	0.572294	0.0194126	-9.96551
1687	Water, unspecified natural origin, RAF	Raw	cm3	12.2293	0	10.0061	4.57494	-2.35177
1688	Water, unspecified natural origin, RER	Raw	cm3	-22.2423	0	6.79741	11.0202	-40.0599
1689	Water, unspecified natural origin, RER w/o CH+DE	Raw	mm3	0.0525542	0	0	0.0525542	0
1690	Water, unspecified natural origin, RLA	Raw	mm3	77.6453	0	0	77.6453	0
1691	Water, unspecified natural origin, RME	Raw	cm3	120.254	0	98.3932	44.9869	-23.1257
1692	Water, unspecified natural origin, RNA	Raw	cm3	7.77038	0	0.0632316	11.673	-3.96588
1693	Water, unspecified natural origin, RoW	Raw	cm3	250.788	0	250.749	199.936	-199.897
1694	Water, unspecified natural origin, RU	Raw	cm3	17.0835	0	14.002	6.40166	-3.32008
1695	Water, unspecified natural origin, SE	Raw	mm3	-30.3177	0	2.2964	0.491953	-33.1061
1696	Water, unspecified natural origin, SK	Raw	mm3	-0.843152	0	0.0399904	0.00661046	-0.889753
1697	Water, unspecified natural origin, TH	Raw	mm3	-3.64463	0	0.183652	0.00169799	-3.82998
1698	Water, unspecified natural origin, TR	Raw	mm3	-1.46695	0	0.0296714	0.0176518	-1.51428
1699	Water, unspecified natural origin, TW	Raw	mm3	-21.4673	0	0.851313	0.019985	-22.3386
1700	Water, unspecified natural origin, UA	Raw	mm3	-0.053929	0	0.00334617	0.0860853	-0.14336
1701	Water, unspecified natural origin, US	Raw	mm3	415.188	0	99.2375	579.298	-263.348
1702	Water, unspecified natural origin, VN	Raw	cm3	-3.09383	0	0.000104683	0.00190626	-3.09584
1703	Water, unspecified natural origin, WEU	Raw	mm3	-0.318511	0	0.0200849	0.334699	-0.673294
1704	Water, unspecified natural origin, ZA	Raw	mm3	474.058	0	0	474.058	0
1705	Water, US	Water	dm3	-6.58271	0	11.4695	34.7825	-52.8347
1706	Water, VN	Water	cm3	-51.7705	0	0.00175171	0.0318983	-51.8042
1707	Water, well, AT	Raw	mm3	-0.100927	0	0.00364301	0.00049279	-0.105063
1708	Water, well, AU	Raw	cm3	297.42	0	0.569354	299.324	-2.47337
1709	Water, well, BD	Raw	mm3	8.97185e-07	0	0	8.97185e-07	0
1710	Water, well, BE	Raw	mm3	-0.137781	0	0.00721002	0.0017346	-0.146726
1711	Water, well, BG	Raw	mm3	-0.103602	0	0.160832	9.50518e-05	-0.264529
1712	Water, well, BR	Raw	cm3	-213.839	0	0.0536292	24.0282	-237.921
1713	Water, well, CA	Raw	cm3	3.62724	0	0.175872	4.11408	-0.662711
1714	Water, well, CH	Raw	cm3	-84.9753	0	0.805539	0.611862	-86.3927
1715	Water, well, CN	Raw	cu.in	-273.976	0	0.674562	1.74051	-276.391
1716	Water, well, CO	Raw	mm3	54.8023	0	0	54.8023	0
1717	Water, well, CR	Raw	mm3	0.0391457	0	0	0.0391457	0
1718	Water, well, CZ	Raw	mm3	-0.00989067	0	0.000105813	2.91273e-06	-0.00999939
1719	Water, well, DE	Raw	cm3	-121.486	0	0.0234288	0.12596	-121.636
1720	Water, well, DK	Raw	mm3	-0.0867808	0	0.00982475	0.000199658	-0.0968052
1721	Water, well, ES	Raw	cm3	-301.263	0	0.0152182	0.366853	-301.645
1722	Water, well, Europe without Switzerland	Raw	cm3	-17.3343	0	1.16784	8.74491	-27.247
1723	Water, well, Europe, without Russia and Turkey	Raw	mm3	324.374	0	0	324.374	0
1724	Water, well, FI	Raw	mm3	-0.0292316	0	0.00247889	0.000115076	-0.0318256
1725	Water, well, FR	Raw	cm3	-38.2473	0	0.00295073	0.0704208	-38.3206
1726	Water, well, GB	Raw	mm3	-0.254648	0	0.0147381	0.00233388	-0.27172
1727	Water, well, GLO	Raw	cm3	-83.6887	0	4.30348	2.95946	-90.9516
1728	Water, well, HU	Raw	mm3	-0.0415616	0	0.0160837	6.72034e-05	-0.0577125
1729	Water, well, ID	Raw	cm3	559.289	0	0.663787	562.214	-3.58881
1730	Water, well, IN	Raw	cu.in	-340.553	0	0.0225164	2.61929	-343.195
1731	Water, well, IS	Raw	mm3	0.0942933	0	0.000946487	0.0958897	-0.00254287
1732	Water, well, IT	Raw	mm3	-0.278534	0	0.0182282	0.0048737	-0.301635
1733	Water, well, JP	Raw	mm3	-0.291164	0	0.0119636	0.000806824	-0.303934
1734	Water, well, KE	Raw	mm3	0.140466	0	0	0.140466	0
1735	Water, well, KR	Raw	mm3	-0.0234756	0	0.000275841	0	-0.0237514
1736	Water, well, LU	Raw	mm3	-0.00865725	0	0.0002499	5.43784e-06	-0.00891258
1737	Water, well, MA	Raw	mm3	-240.582	0	1.48501	175.892	-417.959
1738	Water, well, MX	Raw	mm3	1.5829e-05	0	0.00105676	0.0017982	-0.00283913
1739	Water, well, MY	Raw	cm3	-10.2665	0	0.00847543	0.0207319	-10.2957
1740	Water, well, NI	Raw	mm3	0.0220546	0	0	0.0220546	0
1741	Water, well, NL	Raw	mm3	-0.22567	0	0.0154766	0.0008536	-0.242
1742	Water, well, NO	Raw	mm3	-0.0125033	0	0.000680233	4.95587e-05	-0.0132331
1743	Water, well, NORDEL	Raw	mm3	-5.43939	0	0.899552	0.897478	-7.23642
1744	Water, well, NZ	Raw	mm3	0.243007	0	0	0.243007	0
1745	Water, well, PE	Raw	mm3	121.319	0	0.448583	121.178	-0.308162
1746	Water, well, PG	Raw	mm3	13.2427	0	28.9328	5.59233	-21.2825
1747	Water, well, PH	Raw	cm3	-151.066	0	0.046218	0.492944	-151.605
1748	Water, well, PL	Raw	cm3	-4.42583	0	0.455552	1.4619e-08	-4.88138
1749	Water, well, PT	Raw	mm3	-0.0494205	0	0.00313702	9.7885e-05	-0.0526554
1750	Water, well, RER	Raw	cm3	4.25071	0	15.6576	3.82013	-15.227
1751	Water, well, RLA	Raw	cm3	1.06214	0	0.0885559	1.39503	-0.421446
1752	Water, well, RNA	Raw	cm3	40.3177	0	0.42728	42.882	-2.99161
1753	Water, well, RoW	Raw	cu.in	-227.9	0	2.55034	54.4415	-284.892
1754	Water, well, RU	Raw	cm3	-0.203647	0	0.307159	1.14782	-1.65863
1755	Water, well, SE	Raw	mm3	0.0691425	0	0.305768	0.862953	-1.09958
1756	Water, well, SK	Raw	mm3	-0.00267108	0	0.000203098	2.41842e-07	-0.00287442
1757	Water, well, SV	Raw	mm3	0.0471488	0	0	0.0471488	0
1758	Water, well, TH	Raw	mm3	2.72115e-09	0	1.81667e-07	3.09128e-07	-4.88074e-07
1759	Water, well, TN	Raw	cm3	-36.5569	0	0.00183249	0.0450516	-36.6038
1760	Water, well, TR	Raw	mm3	-0.405819	0	0.00454198	0.0103184	-0.42068
1761	Water, well, TW	Raw	mm3	-0.108146	0	0.00458251	0	-0.112728
1762	Water, well, US	Raw	cu.in	-368.179	0	0.0313255	0.27285	-368.483
1763	Water, well, WEU	Raw	cm3	-1.71937	0	0.394258	9.27932e-07	-2.11363
1764	Water, well, ZA	Raw	cm3	0.896853	0	0.181277	1.79539	-1.07982
1765	Water, WEU	Water	cm3	-1.91196	0	0.4383	0.00292112	-2.35318
1766	Water, ZA	Water	cm3	-104.306	0	39.6702	37.1989	-181.175
1767	Water/m3	Air	dm3	-34.6287	0	0.358018	10.73	-45.7167
1768	Wood, hard, standing	Raw	cm3	9.47257	0	0.759131	21.7005	-12.9871
1769	Wood, soft, standing	Raw	cm3	-23.894	0	0.907583	16.3261	-41.1278
1770	Wood, unspecified, standing/m3	Raw	mm3	-0.291007	0	0.0245614	0.0218242	-0.337392
1771	Xenon	Raw	ng	118.883	0	31.4796	185.866	-98.4629
1772	Xenon-131m	Air	mBq	2.07187	0	28.9497	62.8606	-89.7384
1773	Xenon-133	Air	Bq	381.017	0	1.81776	537.661	-158.462
1774	Xenon-133m	Air	mBq	-0.340676	0	1.19592	2.26865	-3.80525
1775	Xenon-135	Air	Bq	104.735	0	0.62825	148.054	-43.9476
1776	Xenon-135m	Air	mBq	31.134	0	262.288	579.067	-810.221
1777	Xenon-137	Air	mBq	1.26929	0	8.18319	18.2954	-25.2092
1778	Xenon-138	Air	mBq	8.85266	0	61.2475	136.435	-188.83
1779	Xylene	Air	mg	7.2031	0	0.607412	8.00242	-1.40673
1780	Xylene	Water	µg	643.093	0	422.611	324.121	-103.639
1781	Zeta-cypermethrin	Air	pg	179.567	0	0	179.567	0
1782	Zeta-cypermethrin	Soil	ng	-4.31765	0	0.00738312	0.00769401	-4.33273
1783	Zinc	Raw	g	-3.73217	0	0.0458516	0.026939	-3.80496
1784	Zinc	Air	mg	-4.10052	0	1.34401	0.881149	-6.32567
1785	Zinc	Water	mg	115.112	0	15.3721	135.224	-35.4838
1786	Zinc	Soil	mg	-0.688854	0	2.1763	0.267907	-3.13306
1787	Zinc-65	Air	nBq	10.8238	0	65.6531	147.274	-202.104
1788	Zinc-65	Water	mBq	-244.629	0	0.527111	222.554	-467.71
1789	Zinc, Zn 0.63%, Au 9.7E-4%, Ag 9.7E-4%, Cu 0.38%, Pb 0.014%, in ore	Raw	mg	-1.8772	0	1.14911	0	-3.02631
1790	Zinc, Zn 3.1%, in mixed ore	Raw	mg	-18.2944	0	0.107342	0	-18.4018
1791	Zineb	Soil	ng	9.07947	0	0	9.07947	0
1792	Ziram	Soil	ng	2.04288	0	0	2.04288	0
1793	Zirconium	Raw	mg	48.2322	0	1.44279	50.8545	-4.06516
1794	Zirconium	Air	ng	-13.0014	0	1.5513	9.52081	-24.0735
1795	Zirconium-95	Air	µBq	36.4627	0	0.137495	51.3754	-15.0502
1796	Zirconium-95	Water	Bq	-1.55703	0	0.00232528	1.41381	-2.97317
